# Supplementary material for: Identification of recurrent regulated alternative splicing events across human solid tumors
Source: Nucleic Acids Res. 2015 Apr 23;43(10):5130–44. doi: 10.1093/nar/gkv210 (PMC4446417; doi:10.1093/nar/gkv210)
Supplement: SUPPLEMENTARY DATA [file supp_gkv210_nar-03248-a-2014-File009.xlsx]

## Sheet: Table S2
Table S2
Altered splicing events in cancer
chromosome	exon start	exon end	gene name	splicing event start	splicing event end	strand	number of cancer types significanlty altered	Exclusion (-)/ Inclusion (+) in tumor	LIHC average PSI change	LIHC FDR	LIHC - number of matched samples	LIHC percenatage tissues with > 10% change	LIHC expression-PSI correlation	BRCA average PSI change	BRCA FDR	BRCA - number of matched samples	BRCA percenatage tissues with > 10% change	BRCA expression-PSI correlation	LUAD average PSI change	LUAD FDR	LUAD - number of matched samples	LUAD percenatage tissues with > 10% change	LUAD expression-PSI correlation	PRAD average PSI change	PRAD FDR	PRAD - number of matched samples	PRAD percenatage tissues with > 10% change	PRAD expression-PSI correlation	KIRC average PSI change	KIRC FDR	KIRC - number of matched samples	KIRC percenatage tissues with > 10% change	KIRC expression-PSI correlation	HNSC average PSI change	HNSC FDR	HNSC - number of matched samples	HNSC percenatage tissues with > 10% change	HNSC expression-PSI correlation	COAD average PSI change	COAD FDR	COAD - number of matched samples	COAD percenatage tissues with > 10% change	COAD expression-PSI correlation	THCA average PSI change	THCA FDR	THCA - number of matched samples	THCA percenatage tissues with > 10% change	THCA expression-PSI correlation	maximum absolute average diff
chr9	139917509	139917513	ABCA2	139917505	139918594	2	1	+	NA	NA	NA	NA	NA	NA	NA	NA	NA	NA	NA	NA	NA	NA	NA	NA	NA	NA	NA	NA	0.16	0.00428518	21	0.809524	-0.282026	NA	NA	NA	NA	NA	NA	NA	NA	NA	NA	NA	NA	NA	NA	NA	0.16
chr7	87041208	87041350	ABCB4	87038709	87042932	2	1	-	-0.12	0.00143667	27	0.518519	0.0744039	NA	NA	NA	NA	NA	NA	NA	NA	NA	NA	NA	NA	NA	NA	NA	NA	NA	NA	NA	NA	NA	NA	NA	NA	NA	NA	NA	NA	NA	NA	NA	NA	NA	NA	NA	0.12
chr10	27060003	27060019	ABI1	27059275	27065993	2	3	ND	NA	NA	NA	NA	NA	-0.21	4.77543e-08	94	0.797872	-0.28437	-0.24	1.40676e-05	36	0.777778	0.0269272	NA	NA	NA	NA	NA	0.11	5.13205e-05	62	0.629032	0.0303786	NA	NA	NA	NA	NA	NA	NA	NA	NA	NA	NA	NA	NA	NA	NA	0.24
chr10	27044583	27044671	ABI1	27040713	27047990	2	4	-	NA	NA	NA	NA	NA	-0.13	2.36634e-08	95	0.631579	-0.217265	NA	NA	NA	NA	NA	-0.12	0.00512833	31	0.677419	-0.0934727	-0.11	4.6755e-05	62	0.483871	-0.0722146	NA	NA	NA	NA	NA	NA	NA	NA	NA	NA	-0.15	4.80556e-05	41	0.780488	-0.144677	0.15
chr10	27044583	27048165	ABI1	27040713	27054146	2	3	-	NA	NA	NA	NA	NA	-0.18	5.54618e-09	63	0.714286	-0.184385	NA	NA	NA	NA	NA	-0.18	0.00104558	24	0.708333	0.0126845	-0.11	0.000528088	35	0.485714	-0.0505466	NA	NA	NA	NA	NA	NA	NA	NA	NA	NA	NA	NA	NA	NA	NA	0.18
chr10	27044583	27048168	ABI1	27040713	27054146	2	2	-	NA	NA	NA	NA	NA	-0.14	3.24139e-12	92	0.5	-0.162751	NA	NA	NA	NA	NA	-0.13	0.000150634	31	0.548387	-0.00268636	NA	NA	NA	NA	NA	NA	NA	NA	NA	NA	NA	NA	NA	NA	NA	NA	NA	NA	NA	NA	0.14
chr10	27047990	27048165	ABI1	27040713	27054146	2	2	-	NA	NA	NA	NA	NA	-0.14	3.70414e-10	91	0.56044	-0.14813	NA	NA	NA	NA	NA	-0.15	0.00385202	28	0.678571	0.0569237	NA	NA	NA	NA	NA	NA	NA	NA	NA	NA	NA	NA	NA	NA	NA	NA	NA	NA	NA	NA	0.15
chr10	27047990	27048168	ABI1	27040713	27054146	2	2	-	NA	NA	NA	NA	NA	-0.13	5.01115e-10	76	0.513158	-0.166083	NA	NA	NA	NA	NA	-0.13	0.00184643	27	0.555556	0.0356214	NA	NA	NA	NA	NA	NA	NA	NA	NA	NA	NA	NA	NA	NA	NA	NA	NA	NA	NA	NA	0.13
chr3	100514647	100514696	ABI3BP	100513848	100515252	2	3	-	NA	NA	NA	NA	NA	-0.44	2.09413e-08	53	1	0.571748	-0.13	0.00521372	23	0.782609	0.254904	NA	NA	NA	NA	NA	-0.27	2.49861e-06	52	0.769231	-0.118084	NA	NA	NA	NA	NA	NA	NA	NA	NA	NA	NA	NA	NA	NA	NA	0.44
chr3	100529255	100560884	ABI3BP	100527080	100565215	2	3	-	NA	NA	NA	NA	NA	-0.25	0.00196785	26	0.884615	0.576144	NA	NA	NA	NA	NA	NA	NA	NA	NA	NA	-0.26	0.000246814	26	0.807692	-0.158704	NA	NA	NA	NA	NA	NA	NA	NA	NA	NA	-0.19	0.00214876	15	0.666667	0.586934	0.26
chr3	100529255	100549479	ABI3BP	100527080	100551107	2	1	-	NA	NA	NA	NA	NA	NA	NA	NA	NA	NA	NA	NA	NA	NA	NA	NA	NA	NA	NA	NA	-0.31	2.85866e-06	28	0.821429	-0.217583	NA	NA	NA	NA	NA	NA	NA	NA	NA	NA	NA	NA	NA	NA	NA	0.31
chr3	100515252	100515313	ABI3BP	100513848	100523635	2	1	+	NA	NA	NA	NA	NA	NA	NA	NA	NA	NA	NA	NA	NA	NA	NA	NA	NA	NA	NA	NA	NA	NA	NA	NA	NA	NA	NA	NA	NA	NA	NA	NA	NA	NA	NA	0.11	0.00555193	26	0.576923	-0.262625	0.11
chr3	100581681	100582921	ABI3BP	100581230	100583676	2	1	+	NA	NA	NA	NA	NA	0.23	7.85389e-05	20	0.9	-0.328415	NA	NA	NA	NA	NA	NA	NA	NA	NA	NA	NA	NA	NA	NA	NA	NA	NA	NA	NA	NA	NA	NA	NA	NA	NA	NA	NA	NA	NA	NA	0.23
chr3	100555967	100560884	ABI3BP	100554505	100565215	2	1	-	NA	NA	NA	NA	NA	-0.12	0.0011468	27	0.592593	0.280566	NA	NA	NA	NA	NA	NA	NA	NA	NA	NA	NA	NA	NA	NA	NA	NA	NA	NA	NA	NA	NA	NA	NA	NA	NA	NA	NA	NA	NA	NA	0.12
chr3	100551107	100560884	ABI3BP	100527080	100565215	2	1	-	NA	NA	NA	NA	NA	NA	NA	NA	NA	NA	NA	NA	NA	NA	NA	NA	NA	NA	NA	NA	NA	NA	NA	NA	NA	NA	NA	NA	NA	NA	NA	NA	NA	NA	NA	-0.15	0.00306408	21	0.714286	0.363651	0.15
chr10	116213137	116213243	ABLIM1	116211431	116225456	2	3	-	NA	NA	NA	NA	NA	NA	NA	NA	NA	NA	-0.17	2.93834e-06	28	0.75	0.254582	NA	NA	NA	NA	NA	-0.13	2.53434e-07	56	0.75	0.579062	NA	NA	NA	NA	NA	NA	NA	NA	NA	NA	-0.12	1.69266e-05	32	0.65625	0.283562	0.17
chr10	116207638	116207780	ABLIM1	116205163	116211382	2	2	+	NA	NA	NA	NA	NA	0.15	2.14405e-11	88	0.647727	-0.715742	0.1	0.00358169	30	0.6	-0.215147	NA	NA	NA	NA	NA	NA	NA	NA	NA	NA	NA	NA	NA	NA	NA	NA	NA	NA	NA	NA	NA	NA	NA	NA	NA	0.15
chr5	148622053	148622102	ABLIM3	148619452	148624443	1	4	-	-0.2	0.00526855	26	0.769231	0.305452	-0.22	1.31721e-07	66	0.80303	0.258332	-0.21	0.00675719	17	0.647059	0.0818915	-0.17	0.0223399	16	0.75	-0.0899588	NA	NA	NA	NA	NA	NA	NA	NA	NA	NA	NA	NA	NA	NA	NA	NA	NA	NA	NA	NA	0.22
chr14	23559190	23559311	ACIN1	23551046	23559730	2	2	-	NA	NA	NA	NA	NA	-0.21	6.13152e-13	93	0.774194	-0.0442369	-0.16	0.00168394	34	0.647059	-0.00666303	NA	NA	NA	NA	NA	NA	NA	NA	NA	NA	NA	NA	NA	NA	NA	NA	NA	NA	NA	NA	NA	NA	NA	NA	NA	0.21
chr17	40052872	40052903	ACLY	40049428	40054001	2	4	+	NA	NA	NA	NA	NA	0.1	4.76294e-09	95	0.557895	0.0316742	NA	NA	NA	NA	NA	0.11	0.00184643	31	0.677419	0.343912	0.11	4.37624e-06	61	0.622951	0.489877	NA	NA	NA	NA	NA	NA	NA	NA	NA	NA	0.11	2.0075e-05	35	0.485714	0.188142	0.11
chr2	135601931	135602042	ACMSD	135596310	135602802	1	1	+	NA	NA	NA	NA	NA	NA	NA	NA	NA	NA	NA	NA	NA	NA	NA	NA	NA	NA	NA	NA	0.14	0.00222044	23	0.565217	-0.102267	NA	NA	NA	NA	NA	NA	NA	NA	NA	NA	NA	NA	NA	NA	NA	0.14
chr2	135601928	135602042	ACMSD	135596310	135602802	1	1	+	NA	NA	NA	NA	NA	NA	NA	NA	NA	NA	NA	NA	NA	NA	NA	NA	NA	NA	NA	NA	0.11	0.000177569	36	0.611111	0.00441055	NA	NA	NA	NA	NA	NA	NA	NA	NA	NA	NA	NA	NA	NA	NA	0.11
chrX	23752457	23752485	ACOT9	23751335	23754035	2	6	ND	NA	NA	NA	NA	NA	-0.2	2.97023e-08	92	0.771739	0.183321	-0.18	7.13148e-06	36	0.722222	-0.045694	-0.17	0.000952078	31	0.709677	0.121211	0.32	5.10927e-08	60	0.983333	0.0500364	0.2	0.00765389	29	0.758621	0.314996	-0.21	0.00279968	18	0.666667	-0.130401	NA	NA	NA	NA	NA	0.32
chr4	8375287	8375356	ACOX3	8372722	8376704	2	1	-	NA	NA	NA	NA	NA	NA	NA	NA	NA	NA	NA	NA	NA	NA	NA	NA	NA	NA	NA	NA	-0.13	3.48878e-05	38	0.578947	0.049708	NA	NA	NA	NA	NA	NA	NA	NA	NA	NA	NA	NA	NA	NA	NA	0.13
chr7	152508781	152508819	ACTR3B	152498817	152511634	1	1	-	NA	NA	NA	NA	NA	-0.18	7.00805e-11	75	0.666667	-0.144537	NA	NA	NA	NA	NA	NA	NA	NA	NA	NA	NA	NA	NA	NA	NA	NA	NA	NA	NA	NA	NA	NA	NA	NA	NA	NA	NA	NA	NA	NA	0.18
chr1	155034379	155034452	ADAM15	155033966	155034720	1	2	ND	NA	NA	NA	NA	NA	0.15	2.24717e-11	91	0.593407	NA	NA	NA	NA	NA	NA	NA	NA	NA	NA	NA	NA	NA	NA	NA	NA	NA	NA	NA	NA	NA	-0.11	0.00636292	18	0.5	NA	NA	NA	NA	NA	NA	0.15
chr1	155033890	155033966	ADAM15	155033309	155034720	1	2	ND	-0.11	0.00387457	15	0.6	NA	0.17	6.19315e-07	33	0.666667	NA	NA	NA	NA	NA	NA	NA	NA	NA	NA	NA	NA	NA	NA	NA	NA	NA	NA	NA	NA	NA	NA	NA	NA	NA	NA	NA	NA	NA	NA	NA	0.17
chr1	155033893	155033966	ADAM15	155033309	155034379	1	2	-	NA	NA	NA	NA	NA	NA	NA	NA	NA	NA	-0.21	0.000158149	33	0.69697	NA	NA	NA	NA	NA	NA	NA	NA	NA	NA	NA	-0.13	0.00149639	28	0.607143	NA	NA	NA	NA	NA	NA	NA	NA	NA	NA	NA	0.21
chr1	155033890	155033966	ADAM15	155033309	155034379	1	2	-	NA	NA	NA	NA	NA	NA	NA	NA	NA	NA	-0.2	5.77377e-05	33	0.757576	NA	NA	NA	NA	NA	NA	NA	NA	NA	NA	NA	-0.13	0.00107871	27	0.518519	NA	NA	NA	NA	NA	NA	NA	NA	NA	NA	NA	0.2
chr1	155033893	155033966	ADAM15	155033309	155034720	1	1	+	NA	NA	NA	NA	NA	0.16	5.7745e-08	38	0.578947	NA	NA	NA	NA	NA	NA	NA	NA	NA	NA	NA	NA	NA	NA	NA	NA	NA	NA	NA	NA	NA	NA	NA	NA	NA	NA	NA	NA	NA	NA	NA	0.16
chr1	155033893	155034452	ADAM15	155033309	155034720	1	1	+	NA	NA	NA	NA	NA	0.34	5.22753e-10	68	0.867647	NA	NA	NA	NA	NA	NA	NA	NA	NA	NA	NA	NA	NA	NA	NA	NA	NA	NA	NA	NA	NA	NA	NA	NA	NA	NA	NA	NA	NA	NA	NA	0.34
chr1	155033890	155034452	ADAM15	155033309	155034720	1	1	+	NA	NA	NA	NA	NA	0.33	4.2481e-11	76	0.868421	NA	NA	NA	NA	NA	NA	NA	NA	NA	NA	NA	NA	NA	NA	NA	NA	NA	NA	NA	NA	NA	NA	NA	NA	NA	NA	NA	NA	NA	NA	NA	0.33
chr10	111892062	111892159	ADD3	111890245	111893083	1	6	ND	0.18	0.0245755	19	0.842105	0.0995011	0.13	0.00200728	93	0.795699	-0.0572054	0.29	0.000107099	34	0.794118	0.0252552	NA	NA	NA	NA	NA	-0.16	9.82772e-07	62	0.66129	0.262461	NA	NA	NA	NA	NA	0.2	0.00279968	18	0.666667	-0.0110561	0.1	0.000462693	39	0.564103	-0.444858	0.29
chr10	88729956	88730020	ADIRF	88728363	88730232	1	1	-	NA	NA	NA	NA	NA	NA	NA	NA	NA	NA	NA	NA	NA	NA	NA	NA	NA	NA	NA	NA	NA	NA	NA	NA	NA	NA	NA	NA	NA	NA	-0.1	0.00304313	17	0.411765	NA	NA	NA	NA	NA	NA	0.1
chr17	76201173	76201820	AFMID	76200982	76202026	1	3	-	-0.32	6.46197e-05	30	0.8	0.230673	-0.22	1.02945e-05	44	0.659091	0.261406	NA	NA	NA	NA	NA	NA	NA	NA	NA	NA	-0.17	0.000467558	40	0.675	0.362976	NA	NA	NA	NA	NA	NA	NA	NA	NA	NA	NA	NA	NA	NA	NA	0.32
chr17	76200736	76201820	AFMID	76198833	76202026	1	3	-	-0.25	7.99587e-05	29	0.862069	0.131396	NA	NA	NA	NA	NA	NA	NA	NA	NA	NA	NA	NA	NA	NA	NA	-0.17	5.22013e-05	54	0.666667	0.412452	NA	NA	NA	NA	NA	-0.18	0.0280972	15	0.733333	-0.177811	NA	NA	NA	NA	NA	0.25
chr17	76201520	76201600	AFMID	76200982	76202026	1	2	-	NA	NA	NA	NA	NA	-0.15	0.00111473	26	0.653846	0.441826	NA	NA	NA	NA	NA	NA	NA	NA	NA	NA	-0.22	0.00470289	20	0.7	0.229268	NA	NA	NA	NA	NA	NA	NA	NA	NA	NA	NA	NA	NA	NA	NA	0.22
chr17	76201520	76201835	AFMID	76200982	76202026	1	2	-	NA	NA	NA	NA	NA	-0.19	0.000162425	30	0.666667	0.358714	NA	NA	NA	NA	NA	NA	NA	NA	NA	NA	-0.25	0.00564073	15	0.933333	0.369031	NA	NA	NA	NA	NA	NA	NA	NA	NA	NA	NA	NA	NA	NA	NA	0.25
chr17	76200736	76200823	AFMID	76198833	76200908	1	2	-	-0.23	6.549e-05	30	0.733333	0.253318	NA	NA	NA	NA	NA	-0.22	0.0487348	17	0.882353	-0.0634552	NA	NA	NA	NA	NA	NA	NA	NA	NA	NA	NA	NA	NA	NA	NA	NA	NA	NA	NA	NA	NA	NA	NA	NA	NA	0.23
chr17	76200908	76200982	AFMID	76198833	76202026	1	2	+	NA	NA	NA	NA	NA	0.1	3.92863e-07	76	0.565789	0.249445	0.14	0.016497	26	0.653846	0.121487	NA	NA	NA	NA	NA	NA	NA	NA	NA	NA	NA	NA	NA	NA	NA	NA	NA	NA	NA	NA	NA	NA	NA	NA	NA	0.14
chr17	76201173	76201835	AFMID	76200982	76202026	1	2	-	NA	NA	NA	NA	NA	-0.19	0.000315152	38	0.763158	0.295011	NA	NA	NA	NA	NA	NA	NA	NA	NA	NA	-0.3	0.000553646	16	0.75	0.3813	NA	NA	NA	NA	NA	NA	NA	NA	NA	NA	NA	NA	NA	NA	NA	0.3
chr17	76200908	76201835	AFMID	76198833	76202026	1	1	-	NA	NA	NA	NA	NA	NA	NA	NA	NA	NA	NA	NA	NA	NA	NA	NA	NA	NA	NA	NA	-0.13	1.53866e-05	43	0.534884	0.430847	NA	NA	NA	NA	NA	NA	NA	NA	NA	NA	NA	NA	NA	NA	NA	0.13
chr17	76201173	76201600	AFMID	76200982	76202026	1	1	-	NA	NA	NA	NA	NA	-0.2	7.85389e-05	19	0.789474	0.237897	NA	NA	NA	NA	NA	NA	NA	NA	NA	NA	NA	NA	NA	NA	NA	NA	NA	NA	NA	NA	NA	NA	NA	NA	NA	NA	NA	NA	NA	NA	0.2
chr17	76200908	76201600	AFMID	76198833	76202026	1	1	-	NA	NA	NA	NA	NA	NA	NA	NA	NA	NA	NA	NA	NA	NA	NA	NA	NA	NA	NA	NA	-0.11	9.71608e-06	34	0.588235	0.357191	NA	NA	NA	NA	NA	NA	NA	NA	NA	NA	NA	NA	NA	NA	NA	0.11
chr17	76200736	76201272	AFMID	76198833	76201520	1	1	+	NA	NA	NA	NA	NA	0.12	0.00372823	23	0.652174	-0.0407963	NA	NA	NA	NA	NA	NA	NA	NA	NA	NA	NA	NA	NA	NA	NA	NA	NA	NA	NA	NA	NA	NA	NA	NA	NA	NA	NA	NA	NA	NA	0.12
chr7	150817606	150817833	AGAP3	150817233	150819811	1	2	-	NA	NA	NA	NA	NA	NA	NA	NA	NA	NA	-0.15	0.00681786	22	0.5	0.100168	NA	NA	NA	NA	NA	-0.11	0.043026	32	0.53125	-0.144107	NA	NA	NA	NA	NA	NA	NA	NA	NA	NA	NA	NA	NA	NA	NA	0.15
chr2	27291915	27291963	AGBL5	27291613	27292440	1	2	-	NA	NA	NA	NA	NA	-0.15	0.0102492	30	0.766667	-0.0621598	NA	NA	NA	NA	NA	-0.12	0.0321415	27	0.62963	-0.209981	NA	NA	NA	NA	NA	NA	NA	NA	NA	NA	NA	NA	NA	NA	NA	NA	NA	NA	NA	NA	0.15
chr13	42887182	42887267	AKAP11	42882746	42888029	1	1	+	NA	NA	NA	NA	NA	NA	NA	NA	NA	NA	NA	NA	NA	NA	NA	NA	NA	NA	NA	NA	NA	NA	NA	NA	NA	NA	NA	NA	NA	NA	NA	NA	NA	NA	NA	0.1	0.00108473	30	0.6	-0.178889	0.1
chr15	86201767	86201822	AKAP13	86199019	86207793	1	3	-	NA	NA	NA	NA	NA	-0.15	1.85818e-05	68	0.705882	0.377254	NA	NA	NA	NA	NA	NA	NA	NA	NA	NA	-0.13	0.00177874	42	0.642857	-0.304112	NA	NA	NA	NA	NA	NA	NA	NA	NA	NA	-0.24	7.89762e-05	23	0.826087	-0.25209	0.24
chr15	86205618	86205685	AKAP13	86199019	86207793	1	1	-	NA	NA	NA	NA	NA	-0.1	0.0186423	35	0.628571	0.294302	NA	NA	NA	NA	NA	NA	NA	NA	NA	NA	NA	NA	NA	NA	NA	NA	NA	NA	NA	NA	NA	NA	NA	NA	NA	NA	NA	NA	NA	NA	0.1
chr7	91671359	91671501	AKAP9	91670213	91671981	1	3	ND	NA	NA	NA	NA	NA	-0.31	6.56087e-09	74	0.851351	-0.349449	NA	NA	NA	NA	NA	-0.14	0.00550821	18	0.611111	-0.249359	0.23	0.000230364	34	0.823529	-0.288314	NA	NA	NA	NA	NA	NA	NA	NA	NA	NA	NA	NA	NA	NA	NA	0.31
chr7	91621471	91621526	AKAP9	91609648	91622198	1	1	-	NA	NA	NA	NA	NA	-0.17	4.60069e-05	44	0.522727	-0.46855	NA	NA	NA	NA	NA	NA	NA	NA	NA	NA	NA	NA	NA	NA	NA	NA	NA	NA	NA	NA	NA	NA	NA	NA	NA	NA	NA	NA	NA	NA	0.17
chr11	8933999	8934081	AKIP1	8933219	8936372	1	1	+	NA	NA	NA	NA	NA	0.1	2.75222e-07	91	0.582418	0.286218	NA	NA	NA	NA	NA	NA	NA	NA	NA	NA	NA	NA	NA	NA	NA	NA	NA	NA	NA	NA	NA	NA	NA	NA	NA	NA	NA	NA	NA	NA	0.1
chr4	74284997	74285173	ALB	74284029	74285970	1	1	+	0.15	0.037854	20	0.75	-0.29791	NA	NA	NA	NA	NA	NA	NA	NA	NA	NA	NA	NA	NA	NA	NA	NA	NA	NA	NA	NA	NA	NA	NA	NA	NA	NA	NA	NA	NA	NA	NA	NA	NA	NA	NA	0.15
chr6	135250191	135250354	ALDH8A1	135240006	135253913	2	1	-	-0.13	8.01344e-05	28	0.5	0.607624	NA	NA	NA	NA	NA	NA	NA	NA	NA	NA	NA	NA	NA	NA	NA	NA	NA	NA	NA	NA	NA	NA	NA	NA	NA	NA	NA	NA	NA	NA	NA	NA	NA	NA	NA	0.13
chr9	101983260	101983420	ALG2	101981119	101983828	2	1	+	NA	NA	NA	NA	NA	NA	NA	NA	NA	NA	0.11	7.73018e-05	29	0.482759	-0.00885749	NA	NA	NA	NA	NA	NA	NA	NA	NA	NA	NA	NA	NA	NA	NA	NA	NA	NA	NA	NA	NA	NA	NA	NA	NA	0.11
chr17	7949985	7950073	ALOX15B	7949005	7950224	1	1	-	NA	NA	NA	NA	NA	NA	NA	NA	NA	NA	-0.13	0.00652191	31	0.645161	-0.0468087	NA	NA	NA	NA	NA	NA	NA	NA	NA	NA	NA	NA	NA	NA	NA	NA	NA	NA	NA	NA	NA	NA	NA	NA	NA	0.13
chr12	47472924	47473032	AMIGO2	47472849	47473244	2	1	+	NA	NA	NA	NA	NA	0.13	7.55658e-06	56	0.589286	0.226162	NA	NA	NA	NA	NA	NA	NA	NA	NA	NA	NA	NA	NA	NA	NA	NA	NA	NA	NA	NA	NA	NA	NA	NA	NA	NA	NA	NA	NA	NA	0.13
chr10	73983645	73983815	ANAPC16	73975897	73990123	1	1	+	NA	NA	NA	NA	NA	NA	NA	NA	NA	NA	NA	NA	NA	NA	NA	NA	NA	NA	NA	NA	0.12	7.76058e-07	61	0.57377	-0.263602	NA	NA	NA	NA	NA	NA	NA	NA	NA	NA	NA	NA	NA	NA	NA	0.12
chr4	114293688	114293782	ANK2	114290962	114294245	1	1	+	NA	NA	NA	NA	NA	NA	NA	NA	NA	NA	NA	NA	NA	NA	NA	NA	NA	NA	NA	NA	0.22	5.10927e-08	49	0.714286	-0.431778	NA	NA	NA	NA	NA	NA	NA	NA	NA	NA	NA	NA	NA	NA	NA	0.22
chr4	114269431	114269465	ANK2	114267179	114271383	1	1	-	NA	NA	NA	NA	NA	NA	NA	NA	NA	NA	NA	NA	NA	NA	NA	NA	NA	NA	NA	NA	-0.12	0.0142478	34	0.676471	0.253625	NA	NA	NA	NA	NA	NA	NA	NA	NA	NA	NA	NA	NA	NA	NA	0.12
chr10	61905725	61905780	ANK3	61898846	61926348	2	2	ND	NA	NA	NA	NA	NA	0.2	0.0006161	33	0.878788	0.0299471	NA	NA	NA	NA	NA	NA	NA	NA	NA	NA	-0.11	0.000470316	24	0.5	0.0733416	NA	NA	NA	NA	NA	NA	NA	NA	NA	NA	NA	NA	NA	NA	NA	0.2
chr10	61926348	61926412	ANK3	61905780	61926581	2	1	-	NA	NA	NA	NA	NA	-0.16	0.00409156	38	0.842105	-0.171267	NA	NA	NA	NA	NA	NA	NA	NA	NA	NA	NA	NA	NA	NA	NA	NA	NA	NA	NA	NA	NA	NA	NA	NA	NA	NA	NA	NA	NA	NA	0.16
chr10	61900109	61905780	ANK3	61898846	61926348	2	1	+	NA	NA	NA	NA	NA	0.16	0.0299954	31	0.741935	0.168082	NA	NA	NA	NA	NA	NA	NA	NA	NA	NA	NA	NA	NA	NA	NA	NA	NA	NA	NA	NA	NA	NA	NA	NA	NA	NA	NA	NA	NA	NA	0.16
chr13	111546455	111553042	ANKRD10	111545611	111558379	2	1	+	NA	NA	NA	NA	NA	NA	NA	NA	NA	NA	NA	NA	NA	NA	NA	NA	NA	NA	NA	NA	NA	NA	NA	NA	NA	NA	NA	NA	NA	NA	NA	NA	NA	NA	NA	0.1	0.00584209	27	0.555556	0.370276	0.1
chr13	111552876	111553042	ANKRD10	111545611	111558379	2	1	+	NA	NA	NA	NA	NA	NA	NA	NA	NA	NA	NA	NA	NA	NA	NA	NA	NA	NA	NA	NA	NA	NA	NA	NA	NA	NA	NA	NA	NA	NA	NA	NA	NA	NA	NA	0.1	0.0411209	18	0.611111	0.116549	0.1
chr16	89358088	89358186	ANKRD11	89357592	89371613	2	2	-	NA	NA	NA	NA	NA	NA	NA	NA	NA	NA	-0.1	0.0303825	27	0.62963	0.0213429	NA	NA	NA	NA	NA	NA	NA	NA	NA	NA	NA	NA	NA	NA	NA	-0.15	0.0376975	16	0.8125	-0.0588644	NA	NA	NA	NA	NA	0.15
chr16	89358088	89358208	ANKRD11	89357592	89371613	2	1	-	NA	NA	NA	NA	NA	NA	NA	NA	NA	NA	NA	NA	NA	NA	NA	NA	NA	NA	NA	NA	NA	NA	NA	NA	NA	NA	NA	NA	NA	NA	-0.11	0.0280972	17	0.529412	-0.064207	NA	NA	NA	NA	NA	0.11
chr18	9204473	9204543	ANKRD12	9195697	9208654	1	3	-	NA	NA	NA	NA	NA	-0.12	9.20204e-06	79	0.64557	-0.0627244	NA	NA	NA	NA	NA	NA	NA	NA	NA	NA	NA	NA	NA	NA	NA	-0.21	0.0122917	19	0.736842	0.286523	NA	NA	NA	NA	NA	-0.13	0.0213313	21	0.52381	0.113965	0.21
chr16	4776979	4777179	ANKS3	4776782	4779980	2	1	+	NA	NA	NA	NA	NA	0.14	0.0307567	18	0.777778	0.124169	NA	NA	NA	NA	NA	NA	NA	NA	NA	NA	NA	NA	NA	NA	NA	NA	NA	NA	NA	NA	NA	NA	NA	NA	NA	NA	NA	NA	NA	NA	0.14
chr11	70002016	70002095	ANO1	69999235	70003052	1	3	+	NA	NA	NA	NA	NA	NA	NA	NA	NA	NA	NA	NA	NA	NA	NA	0.24	0.000880262	27	0.740741	-0.231686	0.13	0.000480611	32	0.6875	0.215834	NA	NA	NA	NA	NA	NA	NA	NA	NA	NA	0.16	0.000362317	32	0.59375	0.0332989	0.24
chr11	69957231	69957298	ANO1	69954511	69957812	1	2	-	NA	NA	NA	NA	NA	NA	NA	NA	NA	NA	NA	NA	NA	NA	NA	-0.24	0.0368555	16	0.8125	0.317267	NA	NA	NA	NA	NA	NA	NA	NA	NA	NA	NA	NA	NA	NA	NA	-0.17	0.00287879	26	0.576923	-0.11094	0.24
chr8	124747994	124748118	ANXA13	124724994	124749559	2	1	+	NA	NA	NA	NA	NA	NA	NA	NA	NA	NA	NA	NA	NA	NA	NA	NA	NA	NA	NA	NA	0.15	0.0219667	20	0.7	-0.0344557	NA	NA	NA	NA	NA	NA	NA	NA	NA	NA	NA	NA	NA	NA	NA	0.15
chr5	150490187	150490206	ANXA6	150489408	150496687	2	2	-	NA	NA	NA	NA	NA	-0.14	3.82663e-10	95	0.6	0.434556	NA	NA	NA	NA	NA	NA	NA	NA	NA	NA	NA	NA	NA	NA	NA	NA	NA	NA	NA	NA	-0.16	0.00304313	18	0.611111	0.0542941	NA	NA	NA	NA	NA	0.16
chr22	29725700	29725710	AP1B1	29724885	29726366	2	3	ND	NA	NA	NA	NA	NA	-0.14	8.87178e-07	95	0.642105	-0.304896	-0.12	0.000440128	36	0.638889	-0.125679	NA	NA	NA	NA	NA	0.26	4.57414e-08	61	0.885246	0.0459975	NA	NA	NA	NA	NA	NA	NA	NA	NA	NA	NA	NA	NA	NA	NA	0.26
chr17	33997875	33997918	AP2B1	33984811	33998772	1	5	-	-0.1	0.0236289	25	0.48	-0.201176	-0.13	3.68111e-12	95	0.6	-0.471098	-0.19	2.02776e-07	34	0.764706	-0.0693591	NA	NA	NA	NA	NA	NA	NA	NA	NA	NA	-0.12	0.00579434	27	0.666667	-0.198396	-0.3	0.00304313	17	0.882353	-0.077803	NA	NA	NA	NA	NA	0.3
chr4	40937093	40937157	APBB2	40936717	40946881	2	3	+	NA	NA	NA	NA	NA	NA	NA	NA	NA	NA	0.18	0.000212802	26	0.615385	-0.208611	NA	NA	NA	NA	NA	0.27	6.24695e-08	58	0.87931	-0.0486825	NA	NA	NA	NA	NA	NA	NA	NA	NA	NA	0.1	0.00204662	33	0.545455	-0.313688	0.27
chr11	129993506	129993675	APLP2	129992409	129996594	1	3	-	-0.18	7.99587e-05	30	0.7	0.16212	NA	NA	NA	NA	NA	-0.2	5.0694e-07	36	0.777778	0.0812729	NA	NA	NA	NA	NA	-0.1	1.67687e-06	62	0.516129	0.393696	NA	NA	NA	NA	NA	NA	NA	NA	NA	NA	NA	NA	NA	NA	NA	0.2
chr11	130007150	130007187	APLP2	130005611	130010292	1	1	+	NA	NA	NA	NA	NA	NA	NA	NA	NA	NA	NA	NA	NA	NA	NA	NA	NA	NA	NA	NA	0.1	5.10927e-08	62	0.435484	-0.468737	NA	NA	NA	NA	NA	NA	NA	NA	NA	NA	NA	NA	NA	NA	NA	0.1
chr21	27369674	27369732	APP	27354791	27372329	2	3	ND	NA	NA	NA	NA	NA	-0.17	1.05576e-12	95	0.694737	-0.11999	NA	NA	NA	NA	NA	-0.1	0.0478595	31	0.709677	0.122801	0.2	5.10927e-08	62	0.903226	-0.440721	NA	NA	NA	NA	NA	NA	NA	NA	NA	NA	NA	NA	NA	NA	NA	0.2
chr11	72403797	72403831	ARAP1	72399583	72404369	2	2	+	NA	NA	NA	NA	NA	0.16	1.90015e-11	93	0.645161	0.0303931	NA	NA	NA	NA	NA	NA	NA	NA	NA	NA	0.11	2.74477e-07	60	0.516667	0.175546	NA	NA	NA	NA	NA	NA	NA	NA	NA	NA	NA	NA	NA	NA	NA	0.16
chr11	47194260	47194303	ARFGAP2	47193885	47194976	2	1	-	NA	NA	NA	NA	NA	NA	NA	NA	NA	NA	NA	NA	NA	NA	NA	NA	NA	NA	NA	NA	-0.17	6.4804e-08	59	0.694915	0.38532	NA	NA	NA	NA	NA	NA	NA	NA	NA	NA	NA	NA	NA	NA	NA	0.17
chr4	153791904	153792001	ARFIP1	153784867	153793603	1	1	-	NA	NA	NA	NA	NA	NA	NA	NA	NA	NA	NA	NA	NA	NA	NA	NA	NA	NA	NA	NA	NA	NA	NA	NA	NA	-0.13	0.0139644	25	0.56	0.0443799	NA	NA	NA	NA	NA	NA	NA	NA	NA	NA	0.13
chr13	107209906	107209965	ARGLU1	107209480	107211779	2	1	-	NA	NA	NA	NA	NA	NA	NA	NA	NA	NA	-0.11	1.66761e-05	35	0.485714	0.0829229	NA	NA	NA	NA	NA	NA	NA	NA	NA	NA	NA	NA	NA	NA	NA	NA	NA	NA	NA	NA	NA	NA	NA	NA	NA	0.11
chr10	32128232	32128640	ARHGAP12	32120729	32132388	2	1	-	NA	NA	NA	NA	NA	NA	NA	NA	NA	NA	-0.1	0.041747	28	0.464286	-0.0986879	NA	NA	NA	NA	NA	NA	NA	NA	NA	NA	NA	NA	NA	NA	NA	NA	NA	NA	NA	NA	NA	NA	NA	NA	NA	0.1
chr10	32128232	32128248	ARHGAP12	32120729	32128564	2	1	-	NA	NA	NA	NA	NA	NA	NA	NA	NA	NA	NA	NA	NA	NA	NA	NA	NA	NA	NA	NA	-0.11	1.8406e-06	55	0.509091	0.0865159	NA	NA	NA	NA	NA	NA	NA	NA	NA	NA	NA	NA	NA	NA	NA	0.11
chr10	32142993	32143135	ARHGAP12	32141526	32150322	2	1	-	NA	NA	NA	NA	NA	NA	NA	NA	NA	NA	-0.11	0.0291921	33	0.636364	-0.0217663	NA	NA	NA	NA	NA	NA	NA	NA	NA	NA	NA	NA	NA	NA	NA	NA	NA	NA	NA	NA	NA	NA	NA	NA	NA	0.11
chr16	24950684	24950919	ARHGAP17	24946961	24953307	2	1	+	NA	NA	NA	NA	NA	NA	NA	NA	NA	NA	0.11	0.025375	30	0.666667	-0.0852837	NA	NA	NA	NA	NA	NA	NA	NA	NA	NA	NA	NA	NA	NA	NA	NA	NA	NA	NA	NA	NA	NA	NA	NA	NA	0.11
chr10	24911661	24918792	ARHGAP21	24910299	24918924	2	1	-	NA	NA	NA	NA	NA	-0.11	0.0072537	23	0.565217	0.196052	NA	NA	NA	NA	NA	NA	NA	NA	NA	NA	NA	NA	NA	NA	NA	NA	NA	NA	NA	NA	NA	NA	NA	NA	NA	NA	NA	NA	NA	NA	0.11
chr10	24911661	24911692	ARHGAP21	24910299	24918924	2	1	-	NA	NA	NA	NA	NA	-0.14	0.00160176	26	0.615385	0.201739	NA	NA	NA	NA	NA	NA	NA	NA	NA	NA	NA	NA	NA	NA	NA	NA	NA	NA	NA	NA	NA	NA	NA	NA	NA	NA	NA	NA	NA	NA	0.14
chr17	43481634	43481701	ARHGAP27	43481463	43481810	2	1	-	NA	NA	NA	NA	NA	NA	NA	NA	NA	NA	NA	NA	NA	NA	NA	NA	NA	NA	NA	NA	-0.13	0.000537848	44	0.636364	NA	NA	NA	NA	NA	NA	NA	NA	NA	NA	NA	NA	NA	NA	NA	NA	0.13
chr8	1828213	1828331	ARHGEF10	1824901	1830800	1	2	-	NA	NA	NA	NA	NA	-0.25	1.15711e-08	43	0.837209	0.330972	NA	NA	NA	NA	NA	NA	NA	NA	NA	NA	-0.11	0.00938834	33	0.666667	-0.204141	NA	NA	NA	NA	NA	NA	NA	NA	NA	NA	NA	NA	NA	NA	NA	0.25
chr1	17961042	17961058	ARHGEF10L	17958962	17961329	1	1	-	NA	NA	NA	NA	NA	NA	NA	NA	NA	NA	NA	NA	NA	NA	NA	NA	NA	NA	NA	NA	-0.16	0.000343152	31	0.645161	0.337476	NA	NA	NA	NA	NA	NA	NA	NA	NA	NA	NA	NA	NA	NA	NA	0.16
chr1	156908209	156908306	ARHGEF11	156907289	156909339	2	5	ND	NA	NA	NA	NA	NA	-0.32	3.31344e-10	92	0.902174	-0.358848	-0.27	1.46546e-05	34	0.823529	-0.0995018	-0.18	0.00518826	29	0.793103	0.0633745	0.31	1.09047e-07	54	0.907407	-0.277309	NA	NA	NA	NA	NA	-0.16	0.0427729	17	0.588235	0.0616413	NA	NA	NA	NA	NA	0.32
chr5	73218911	73218990	ARHGEF28	73207401	73236668	1	1	-	NA	NA	NA	NA	NA	NA	NA	NA	NA	NA	-0.1	0.0196868	18	0.5	NA	NA	NA	NA	NA	NA	NA	NA	NA	NA	NA	NA	NA	NA	NA	NA	NA	NA	NA	NA	NA	NA	NA	NA	NA	NA	0.1
chr1	235377083	235377342	ARID4B	235359431	235383107	2	1	+	NA	NA	NA	NA	NA	0.11	3.27812e-09	87	0.563218	NA	NA	NA	NA	NA	NA	NA	NA	NA	NA	NA	NA	NA	NA	NA	NA	NA	NA	NA	NA	NA	NA	NA	NA	NA	NA	NA	NA	NA	NA	NA	0.11
chr7	102716223	102716329	ARMC10	102715859	102724128	1	1	+	NA	NA	NA	NA	NA	NA	NA	NA	NA	NA	NA	NA	NA	NA	NA	NA	NA	NA	NA	NA	NA	NA	NA	NA	NA	0.1	0.0164518	24	0.541667	0.0509102	NA	NA	NA	NA	NA	NA	NA	NA	NA	NA	0.1
chrX	101855847	101855961	ARMCX5	101854776	101856391	1	1	+	NA	NA	NA	NA	NA	0.12	9.13977e-05	61	0.721311	-0.0130906	NA	NA	NA	NA	NA	NA	NA	NA	NA	NA	NA	NA	NA	NA	NA	NA	NA	NA	NA	NA	NA	NA	NA	NA	NA	NA	NA	NA	NA	NA	0.12
chr1	150814899	150814945	ARNT	150812131	150818738	2	3	-	NA	NA	NA	NA	NA	-0.23	1.74036e-12	92	0.815217	0.216414	NA	NA	NA	NA	NA	-0.14	0.0010334	29	0.758621	0.102187	NA	NA	NA	NA	NA	NA	NA	NA	NA	NA	-0.1	0.0484048	17	0.470588	0.0919919	NA	NA	NA	NA	NA	0.23
chr11	74982744	74982769	ARRB1	74980004	74983938	2	2	-	NA	NA	NA	NA	NA	-0.11	6.40587e-08	89	0.449438	0.381248	NA	NA	NA	NA	NA	-0.1	0.000792926	30	0.5	0.0753734	NA	NA	NA	NA	NA	NA	NA	NA	NA	NA	NA	NA	NA	NA	NA	NA	NA	NA	NA	NA	0.11
chr22	19958738	19958859	ARVCF	19958267	19959408	2	1	+	NA	NA	NA	NA	NA	0.26	0.00504853	15	0.866667	-0.183676	NA	NA	NA	NA	NA	NA	NA	NA	NA	NA	NA	NA	NA	NA	NA	NA	NA	NA	NA	NA	NA	NA	NA	NA	NA	NA	NA	NA	NA	NA	0.26
chr2	9531190	9531326	ASAP2	9528676	9533610	1	4	-	NA	NA	NA	NA	NA	-0.11	0.000646061	72	0.666667	0.00431359	NA	NA	NA	NA	NA	NA	NA	NA	NA	NA	-0.1	0.0064755	48	0.666667	0.263388	-0.21	0.00776235	24	0.833333	-0.13104	-0.28	0.00279968	18	0.944444	0.216365	NA	NA	NA	NA	NA	0.28
chr14	104573135	104573232	ASPG	104571788	104573518	1	1	-	-0.22	0.00877261	18	0.777778	0.487745	NA	NA	NA	NA	NA	NA	NA	NA	NA	NA	NA	NA	NA	NA	NA	NA	NA	NA	NA	NA	NA	NA	NA	NA	NA	NA	NA	NA	NA	NA	NA	NA	NA	NA	NA	0.22
chr14	104577838	104577939	ASPG	104575653	104578256	1	1	-	-0.16	0.00877261	18	0.722222	0.429814	NA	NA	NA	NA	NA	NA	NA	NA	NA	NA	NA	NA	NA	NA	NA	NA	NA	NA	NA	NA	NA	NA	NA	NA	NA	NA	NA	NA	NA	NA	NA	NA	NA	NA	NA	0.16
chr8	62556503	62556561	ASPH	62555993	62557158	2	4	+	0.18	0.000201436	29	0.724138	0.202485	NA	NA	NA	NA	NA	0.11	5.0694e-07	36	0.611111	0.13538	NA	NA	NA	NA	NA	0.11	3.74634e-07	62	0.596774	0.200046	NA	NA	NA	NA	NA	NA	NA	NA	NA	NA	0.17	5.30235e-08	37	0.837838	-0.457223	0.18
chr8	62559308	62559438	ASPH	62557192	62563608	2	2	+	NA	NA	NA	NA	NA	NA	NA	NA	NA	NA	NA	NA	NA	NA	NA	NA	NA	NA	NA	NA	0.16	4.79641e-08	62	0.758065	0.320655	NA	NA	NA	NA	NA	NA	NA	NA	NA	NA	0.12	1.19223e-06	38	0.578947	-0.37133	0.16
chr2	234182366	234182424	ATG16L1	234181699	234183321	1	4	ND	NA	NA	NA	NA	NA	-0.29	1.90015e-11	88	0.852273	-0.590054	-0.12	0.0282109	30	0.733333	-0.0412336	-0.16	0.0332331	22	0.772727	0.0535335	0.12	0.000380312	57	0.666667	0.221814	NA	NA	NA	NA	NA	NA	NA	NA	NA	NA	NA	NA	NA	NA	NA	0.29
chr6	106756238	106756367	ATG5	106740982	106763975	2	1	-	NA	NA	NA	NA	NA	NA	NA	NA	NA	NA	NA	NA	NA	NA	NA	NA	NA	NA	NA	NA	NA	NA	NA	NA	NA	-0.1	0.017828	27	0.407407	-0.134474	NA	NA	NA	NA	NA	NA	NA	NA	NA	NA	0.1
chr2	220093731	220093897	ATG9A	220093208	220094256	2	1	+	NA	NA	NA	NA	NA	0.16	0.000390129	29	0.655172	-0.304604	NA	NA	NA	NA	NA	NA	NA	NA	NA	NA	NA	NA	NA	NA	NA	NA	NA	NA	NA	NA	NA	NA	NA	NA	NA	NA	NA	NA	NA	NA	0.16
chr13	113534859	113534964	ATP11A	113530256	113536189	1	2	ND	NA	NA	NA	NA	NA	NA	NA	NA	NA	NA	-0.16	0.00361492	21	0.619048	-0.0131466	NA	NA	NA	NA	NA	0.12	0.00247481	26	0.576923	0.298405	NA	NA	NA	NA	NA	NA	NA	NA	NA	NA	NA	NA	NA	NA	NA	0.16
chrX	138813809	138813915	ATP11C	138811122	138820074	2	1	+	NA	NA	NA	NA	NA	NA	NA	NA	NA	NA	NA	NA	NA	NA	NA	NA	NA	NA	NA	NA	0.13	0.0113935	42	0.761905	0.133735	NA	NA	NA	NA	NA	NA	NA	NA	NA	NA	NA	NA	NA	NA	NA	0.13
chr3	194132927	194133018	ATP13A3	194126846	194134487	2	2	ND	NA	NA	NA	NA	NA	-0.19	3.19099e-07	69	0.753623	-0.217611	NA	NA	NA	NA	NA	NA	NA	NA	NA	NA	NA	NA	NA	NA	NA	NA	NA	NA	NA	NA	NA	NA	NA	NA	NA	0.14	5.81744e-06	28	0.642857	-0.17856	0.19
chr1	203702350	203702529	ATP2B4	203696700	203708673	1	1	-	NA	NA	NA	NA	NA	NA	NA	NA	NA	NA	NA	NA	NA	NA	NA	NA	NA	NA	NA	NA	NA	NA	NA	NA	NA	NA	NA	NA	NA	NA	-0.52	0.00589407	15	1	0.170926	NA	NA	NA	NA	NA	0.52
chr10	7848936	7848974	ATP5C1	7844818	7849621	1	2	+	NA	NA	NA	NA	NA	0.24	1.90015e-11	95	0.747368	0.174739	0.14	2.036e-05	36	0.638889	0.11334	NA	NA	NA	NA	NA	NA	NA	NA	NA	NA	NA	NA	NA	NA	NA	NA	NA	NA	NA	NA	NA	NA	NA	NA	NA	0.24
chr19	41939176	41939340	ATP5SL	41938314	41939441	2	1	-	NA	NA	NA	NA	NA	NA	NA	NA	NA	NA	-0.1	0.00442407	36	0.472222	0.0551106	NA	NA	NA	NA	NA	NA	NA	NA	NA	NA	NA	NA	NA	NA	NA	NA	NA	NA	NA	NA	NA	NA	NA	NA	NA	0.1
chr18	77135393	77135427	ATP9B	77134102	77137246	1	2	ND	NA	NA	NA	NA	NA	0.1	0.000287564	74	0.675676	0.00558865	NA	NA	NA	NA	NA	NA	NA	NA	NA	NA	-0.13	0.00103943	40	0.65	-0.0972026	NA	NA	NA	NA	NA	NA	NA	NA	NA	NA	NA	NA	NA	NA	NA	0.13
chr16	28847646	28847807	ATXN2L	28847444	28848048	1	1	+	NA	NA	NA	NA	NA	0.17	3.63141e-06	34	0.647059	NA	NA	NA	NA	NA	NA	NA	NA	NA	NA	NA	NA	NA	NA	NA	NA	NA	NA	NA	NA	NA	NA	NA	NA	NA	NA	NA	NA	NA	NA	NA	0.17
chr16	28847646	28847807	ATXN2L	28847444	28848071	1	1	+	NA	NA	NA	NA	NA	0.17	1.37926e-10	82	0.634146	NA	NA	NA	NA	NA	NA	NA	NA	NA	NA	NA	NA	NA	NA	NA	NA	NA	NA	NA	NA	NA	NA	NA	NA	NA	NA	NA	NA	NA	NA	NA	0.17
chr16	28847769	28847807	ATXN2L	28847444	28848071	1	1	+	NA	NA	NA	NA	NA	0.15	5.7198e-09	82	0.670732	NA	NA	NA	NA	NA	NA	NA	NA	NA	NA	NA	NA	NA	NA	NA	NA	NA	NA	NA	NA	NA	NA	NA	NA	NA	NA	NA	NA	NA	NA	NA	0.15
chr16	28847646	28847807	ATXN2L	28847498	28848071	1	1	+	NA	NA	NA	NA	NA	0.19	0.00589723	41	0.707317	NA	NA	NA	NA	NA	NA	NA	NA	NA	NA	NA	NA	NA	NA	NA	NA	NA	NA	NA	NA	NA	NA	NA	NA	NA	NA	NA	NA	NA	NA	NA	0.19
chr16	28847769	28847807	ATXN2L	28847444	28848048	1	1	+	NA	NA	NA	NA	NA	0.11	0.00761987	27	0.666667	NA	NA	NA	NA	NA	NA	NA	NA	NA	NA	NA	NA	NA	NA	NA	NA	NA	NA	NA	NA	NA	NA	NA	NA	NA	NA	NA	NA	NA	NA	NA	0.11
chr6	31612083	31612192	BAG6	31611972	31612301	2	2	+	NA	NA	NA	NA	NA	0.14	2.65962e-12	94	0.617021	NA	0.13	4.47791e-05	36	0.611111	NA	NA	NA	NA	NA	NA	NA	NA	NA	NA	NA	NA	NA	NA	NA	NA	NA	NA	NA	NA	NA	NA	NA	NA	NA	NA	0.14
chr17	79084713	79084760	BAIAP2	79082310	79089569	1	3	ND	-0.14	0.0124603	28	0.535714	0.0963946	NA	NA	NA	NA	NA	NA	NA	NA	NA	NA	0.15	3.52269e-05	31	0.709677	0.325451	-0.1	0.00475225	54	0.592593	0.177935	NA	NA	NA	NA	NA	NA	NA	NA	NA	NA	NA	NA	NA	NA	NA	0.15
chr2	160253584	160253612	BAZ2B	160252346	160253855	2	3	ND	NA	NA	NA	NA	NA	-0.3	8.60484e-07	69	0.869565	0.0302992	NA	NA	NA	NA	NA	-0.16	0.0117748	21	0.714286	0.123836	0.28	0.013925	20	0.95	-0.284931	NA	NA	NA	NA	NA	NA	NA	NA	NA	NA	NA	NA	NA	NA	NA	0.3
chr3	107508633	107508724	BBX	107497367	107510086	1	1	+	NA	NA	NA	NA	NA	NA	NA	NA	NA	NA	NA	NA	NA	NA	NA	NA	NA	NA	NA	NA	0.1	0.00124319	45	0.533333	-0.164877	NA	NA	NA	NA	NA	NA	NA	NA	NA	NA	NA	NA	NA	NA	NA	0.1
chr19	49309773	49310332	BCAT2	49303555	49314240	2	1	-	NA	NA	NA	NA	NA	NA	NA	NA	NA	NA	NA	NA	NA	NA	NA	NA	NA	NA	NA	NA	NA	NA	NA	NA	NA	-0.13	0.000441852	29	0.517241	0.0455167	NA	NA	NA	NA	NA	NA	NA	NA	NA	NA	0.13
chr6	136588166	136588314	BCLAF1	136582616	136589299	2	1	-	NA	NA	NA	NA	NA	-0.12	6.13152e-13	95	0.568421	-0.0713915	NA	NA	NA	NA	NA	NA	NA	NA	NA	NA	NA	NA	NA	NA	NA	NA	NA	NA	NA	NA	NA	NA	NA	NA	NA	NA	NA	NA	NA	NA	0.12
chr2	127815048	127815178	BIN1	127808820	127816586	2	4	+	0.23	6.549e-05	30	0.766667	0.376059	NA	NA	NA	NA	NA	0.31	5.0694e-07	33	0.878788	0.130518	NA	NA	NA	NA	NA	0.17	2.13824e-06	58	0.568966	0.0206239	NA	NA	NA	NA	NA	NA	NA	NA	NA	NA	0.1	7.72775e-06	41	0.487805	-0.391991	0.31
chr10	97975076	97975146	BLNK	97969664	97976408	2	2	ND	NA	NA	NA	NA	NA	-0.14	2.0682e-09	82	0.609756	-0.181118	NA	NA	NA	NA	NA	NA	NA	NA	NA	NA	NA	NA	NA	NA	NA	NA	NA	NA	NA	NA	NA	NA	NA	NA	NA	0.12	1.45815e-06	40	0.6	0.238931	0.14
chr15	59960301	59960338	BNIP2	59956320	59961090	2	2	-	NA	NA	NA	NA	NA	-0.11	7.03568e-09	92	0.51087	0.61613	-0.17	3.54686e-06	35	0.742857	0.306195	NA	NA	NA	NA	NA	NA	NA	NA	NA	NA	NA	NA	NA	NA	NA	NA	NA	NA	NA	NA	NA	NA	NA	NA	NA	0.17
chr17	65959448	65959623	BPTF	65955992	65960327	1	2	-	NA	NA	NA	NA	NA	-0.12	8.17876e-10	94	0.585106	-0.178135	-0.1	0.00105161	33	0.636364	-0.0596375	NA	NA	NA	NA	NA	NA	NA	NA	NA	NA	NA	NA	NA	NA	NA	NA	NA	NA	NA	NA	NA	NA	NA	NA	NA	0.12
chr17	65871671	65882433	BPTF	65871137	65887959	1	2	-	NA	NA	NA	NA	NA	-0.25	9.72543e-07	59	0.762712	-0.206237	NA	NA	NA	NA	NA	-0.15	0.0108913	20	0.65	-0.0901868	NA	NA	NA	NA	NA	NA	NA	NA	NA	NA	NA	NA	NA	NA	NA	NA	NA	NA	NA	NA	0.25
chr17	65882243	65882433	BPTF	65871861	65887959	1	1	+	NA	NA	NA	NA	NA	0.1	0.00141791	24	0.5	0.309751	NA	NA	NA	NA	NA	NA	NA	NA	NA	NA	NA	NA	NA	NA	NA	NA	NA	NA	NA	NA	NA	NA	NA	NA	NA	NA	NA	NA	NA	NA	0.1
chr17	65871671	65871861	BPTF	65871137	65882243	1	1	-	NA	NA	NA	NA	NA	-0.37	1.15711e-08	44	0.909091	-0.216162	NA	NA	NA	NA	NA	NA	NA	NA	NA	NA	NA	NA	NA	NA	NA	NA	NA	NA	NA	NA	NA	NA	NA	NA	NA	NA	NA	NA	NA	NA	0.37
chr5	137504158	137504378	BRD8	137503768	137504910	2	2	+	NA	NA	NA	NA	NA	NA	NA	NA	NA	NA	0.1	0.000838912	35	0.571429	0.11314	NA	NA	NA	NA	NA	NA	NA	NA	NA	NA	NA	NA	NA	NA	NA	NA	NA	NA	NA	NA	0.15	4.7403e-07	38	0.763158	0.37924	0.15
chr5	137502206	137502417	BRD8	137501798	137503622	2	1	+	NA	NA	NA	NA	NA	NA	NA	NA	NA	NA	0.11	0.00532018	35	0.542857	0.0737004	NA	NA	NA	NA	NA	NA	NA	NA	NA	NA	NA	NA	NA	NA	NA	NA	NA	NA	NA	NA	NA	NA	NA	NA	NA	0.11
chr6	26463024	26463126	BTN2A1	26460057	26463471	1	1	-	NA	NA	NA	NA	NA	NA	NA	NA	NA	NA	NA	NA	NA	NA	NA	NA	NA	NA	NA	NA	NA	NA	NA	NA	NA	NA	NA	NA	NA	NA	NA	NA	NA	NA	NA	-0.13	0.00117674	25	0.48	-0.283749	0.13
chr11	86056135	86056241	C11orf73	86055764	86056625	1	1	-	NA	NA	NA	NA	NA	NA	NA	NA	NA	NA	NA	NA	NA	NA	NA	NA	NA	NA	NA	NA	NA	NA	NA	NA	NA	NA	NA	NA	NA	NA	NA	NA	NA	NA	NA	-0.11	0.018939	27	0.555556	-0.0512919	0.11
chr12	104347191	104347313	C12orf73	104345409	104350408	2	3	-	NA	NA	NA	NA	NA	-0.19	3.25096e-07	62	0.725806	-0.335386	NA	NA	NA	NA	NA	-0.1	0.0332331	22	0.636364	-0.227443	-0.1	0.00204845	34	0.617647	-0.240605	NA	NA	NA	NA	NA	NA	NA	NA	NA	NA	NA	NA	NA	NA	NA	0.19
chr12	104347191	104348747	C12orf73	104345409	104350408	2	2	-	NA	NA	NA	NA	NA	-0.19	8.17982e-05	31	0.806452	-0.290683	NA	NA	NA	NA	NA	-0.1	0.0329026	20	0.35	-0.411659	NA	NA	NA	NA	NA	NA	NA	NA	NA	NA	NA	NA	NA	NA	NA	NA	NA	NA	NA	NA	0.19
chr14	91611564	91614203	C14orf159	91580628	91623982	1	1	-	NA	NA	NA	NA	NA	NA	NA	NA	NA	NA	NA	NA	NA	NA	NA	NA	NA	NA	NA	NA	NA	NA	NA	NA	NA	NA	NA	NA	NA	NA	NA	NA	NA	NA	NA	-0.1	0.00214338	29	0.517241	0.318561	0.1
chr16	685280	685775	C16orf13	684798	686093	2	4	-	-0.11	0.0158485	27	0.481481	0.021183	NA	NA	NA	NA	NA	-0.13	0.00679278	34	0.441176	-0.084706	NA	NA	NA	NA	NA	NA	NA	NA	NA	NA	-0.1	0.0216239	27	0.259259	-0.24225	-0.14	0.02302	16	0.5625	-0.132664	NA	NA	NA	NA	NA	0.14
chr16	685611	685775	C16orf13	685341	686093	2	4	-	-0.1	0.00280969	30	0.333333	-0.114386	NA	NA	NA	NA	NA	-0.18	5.0694e-07	36	0.611111	-0.0985892	NA	NA	NA	NA	NA	NA	NA	NA	NA	NA	-0.13	0.00041088	29	0.448276	-0.380324	-0.18	0.00279968	18	0.777778	-0.161226	NA	NA	NA	NA	NA	0.18
chr1	206284907	206285193	C1orf186	206280971	206288104	2	1	+	NA	NA	NA	NA	NA	NA	NA	NA	NA	NA	NA	NA	NA	NA	NA	NA	NA	NA	NA	NA	0.12	0.0101519	16	0.6875	0.316129	NA	NA	NA	NA	NA	NA	NA	NA	NA	NA	NA	NA	NA	NA	NA	0.12
chr1	206284907	206285148	C1orf186	206280971	206288104	2	1	+	NA	NA	NA	NA	NA	NA	NA	NA	NA	NA	NA	NA	NA	NA	NA	NA	NA	NA	NA	NA	0.17	0.0224139	21	0.571429	0.269948	NA	NA	NA	NA	NA	NA	NA	NA	NA	NA	NA	NA	NA	NA	NA	0.17
chr1	43233179	43233296	C1orf50	43233062	43239233	1	1	+	NA	NA	NA	NA	NA	NA	NA	NA	NA	NA	NA	NA	NA	NA	NA	NA	NA	NA	NA	NA	NA	NA	NA	NA	NA	NA	NA	NA	NA	NA	NA	NA	NA	NA	NA	0.13	0.0374765	16	0.6875	0.208924	0.13
chr1	85724617	85724745	C1orf52	85724406	85725040	2	1	+	NA	NA	NA	NA	NA	NA	NA	NA	NA	NA	NA	NA	NA	NA	NA	NA	NA	NA	NA	NA	0.1	0.00521833	49	0.489796	0.213034	NA	NA	NA	NA	NA	NA	NA	NA	NA	NA	NA	NA	NA	NA	NA	0.1
chr12	22611417	22612477	C2CD5	22610096	22622642	2	1	-	NA	NA	NA	NA	NA	-0.25	3.24139e-12	88	0.920455	NA	NA	NA	NA	NA	NA	NA	NA	NA	NA	NA	NA	NA	NA	NA	NA	NA	NA	NA	NA	NA	NA	NA	NA	NA	NA	NA	NA	NA	NA	NA	0.25
chr12	22611417	22611520	C2CD5	22610096	22612425	2	1	-	NA	NA	NA	NA	NA	-0.18	3.64708e-06	47	0.787234	NA	NA	NA	NA	NA	NA	NA	NA	NA	NA	NA	NA	NA	NA	NA	NA	NA	NA	NA	NA	NA	NA	NA	NA	NA	NA	NA	NA	NA	NA	NA	0.18
chr2	61384996	61385148	C2orf74	61372332	61389976	1	1	-	NA	NA	NA	NA	NA	-0.1	0.0117594	64	0.390625	-0.416298	NA	NA	NA	NA	NA	NA	NA	NA	NA	NA	NA	NA	NA	NA	NA	NA	NA	NA	NA	NA	NA	NA	NA	NA	NA	NA	NA	NA	NA	NA	0.1
chr8	86131464	86131593	C8orf59	86129732	86132534	2	2	+	NA	NA	NA	NA	NA	NA	NA	NA	NA	NA	0.15	0.0116165	20	0.7	0.0671116	NA	NA	NA	NA	NA	0.11	6.08645e-05	28	0.464286	0.178797	NA	NA	NA	NA	NA	NA	NA	NA	NA	NA	NA	NA	NA	NA	NA	0.15
chr8	86131551	86131593	C8orf59	86129732	86132534	2	2	+	0.1	0.000561447	20	0.3	0.0168442	NA	NA	NA	NA	NA	0.1	0.00723367	20	0.2	0.0397734	NA	NA	NA	NA	NA	NA	NA	NA	NA	NA	NA	NA	NA	NA	NA	NA	NA	NA	NA	NA	NA	NA	NA	NA	NA	0.1
chr15	63620296	63620330	CA12	63619433	63631017	2	2	ND	NA	NA	NA	NA	NA	0.1	1.92616e-05	87	0.333333	0.288663	NA	NA	NA	NA	NA	NA	NA	NA	NA	NA	NA	NA	NA	NA	NA	-0.1	0.0133378	29	0.344828	-0.0433515	NA	NA	NA	NA	NA	NA	NA	NA	NA	NA	0.1
chr11	115069125	115069159	CADM1	115049496	115080293	2	3	ND	NA	NA	NA	NA	NA	0.12	2.14969e-07	82	0.573171	0.0119766	NA	NA	NA	NA	NA	NA	NA	NA	NA	NA	-0.18	8.9361e-07	49	0.877551	0.283612	NA	NA	NA	NA	NA	NA	NA	NA	NA	NA	-0.11	5.7247e-05	41	0.707317	-0.115379	0.18
chr12	54106558	54106631	CALCOCO1	54105906	54106883	2	1	+	NA	NA	NA	NA	NA	0.11	2.00866e-10	74	0.405405	-0.507353	NA	NA	NA	NA	NA	NA	NA	NA	NA	NA	NA	NA	NA	NA	NA	NA	NA	NA	NA	NA	NA	NA	NA	NA	NA	NA	NA	NA	NA	NA	0.11
chr7	134620438	134620517	CALD1	134618142	134625842	1	1	-	NA	NA	NA	NA	NA	-0.1	1.45587e-07	32	0.5625	0.236007	NA	NA	NA	NA	NA	NA	NA	NA	NA	NA	NA	NA	NA	NA	NA	NA	NA	NA	NA	NA	NA	NA	NA	NA	NA	NA	NA	NA	NA	NA	0.1
chr7	44265361	44265491	CAMK2B	44260501	44266114	2	1	-	NA	NA	NA	NA	NA	NA	NA	NA	NA	NA	NA	NA	NA	NA	NA	NA	NA	NA	NA	NA	NA	NA	NA	NA	NA	NA	NA	NA	NA	NA	NA	NA	NA	NA	NA	-0.11	0.0175923	29	0.689655	0.00845652	0.11
chr7	44264783	44265491	CAMK2B	44260501	44266114	2	1	-	NA	NA	NA	NA	NA	NA	NA	NA	NA	NA	NA	NA	NA	NA	NA	NA	NA	NA	NA	NA	NA	NA	NA	NA	NA	NA	NA	NA	NA	NA	NA	NA	NA	NA	NA	-0.13	0.00436477	29	0.655172	-0.0661846	0.13
chr4	114424091	114424134	CAMK2D	114421668	114430793	2	2	-	NA	NA	NA	NA	NA	NA	NA	NA	NA	NA	NA	NA	NA	NA	NA	-0.18	0.000952078	30	0.7	0.241311	NA	NA	NA	NA	NA	NA	NA	NA	NA	NA	-0.12	0.0484048	17	0.352941	0.235362	NA	NA	NA	NA	NA	0.18
chr10	75599296	75599360	CAMK2G	75597270	75601926	2	1	-	NA	NA	NA	NA	NA	NA	NA	NA	NA	NA	NA	NA	NA	NA	NA	NA	NA	NA	NA	NA	NA	NA	NA	NA	NA	NA	NA	NA	NA	NA	-0.1	0.00304313	18	0.555556	0.28308	NA	NA	NA	NA	NA	0.1
chr12	121682375	121682419	CAMKK2	121678673	121682942	2	2	-	NA	NA	NA	NA	NA	-0.15	7.90676e-11	85	0.717647	-0.00449039	NA	NA	NA	NA	NA	NA	NA	NA	NA	NA	NA	NA	NA	NA	NA	NA	NA	NA	NA	NA	-0.14	0.02692	16	0.4375	0.209381	NA	NA	NA	NA	NA	0.15
chr12	121686408	121686538	CAMKK2	121683044	121687589	2	1	-	NA	NA	NA	NA	NA	NA	NA	NA	NA	NA	NA	NA	NA	NA	NA	NA	NA	NA	NA	NA	NA	NA	NA	NA	NA	NA	NA	NA	NA	NA	-0.15	0.00796658	18	0.666667	0.196915	NA	NA	NA	NA	NA	0.15
chr17	76996181	76996353	CANT1	76994046	77005745	2	2	+	NA	NA	NA	NA	NA	0.2	1.50633e-06	55	0.690909	0.589541	0.17	5.10597e-05	26	0.692308	0.128405	NA	NA	NA	NA	NA	NA	NA	NA	NA	NA	NA	NA	NA	NA	NA	NA	NA	NA	NA	NA	NA	NA	NA	NA	NA	0.2
chr17	76994229	76996353	CANT1	76994046	77005745	2	2	+	NA	NA	NA	NA	NA	0.14	6.81903e-08	66	0.621212	0.503269	0.14	0.000214012	24	0.666667	0.157977	NA	NA	NA	NA	NA	NA	NA	NA	NA	NA	NA	NA	NA	NA	NA	NA	NA	NA	NA	NA	NA	NA	NA	NA	NA	0.14
chr6	17507871	17514186	CAP2	17507544	17539499	1	1	-	NA	NA	NA	NA	NA	-0.12	1.66136e-07	87	0.563218	0.0758472	NA	NA	NA	NA	NA	NA	NA	NA	NA	NA	NA	NA	NA	NA	NA	NA	NA	NA	NA	NA	NA	NA	NA	NA	NA	NA	NA	NA	NA	NA	0.12
chr3	15282959	15283096	CAPN7	15282361	15283684	1	1	+	NA	NA	NA	NA	NA	0.1	9.77603e-09	93	0.580645	-0.0091717	NA	NA	NA	NA	NA	NA	NA	NA	NA	NA	NA	NA	NA	NA	NA	NA	NA	NA	NA	NA	NA	NA	NA	NA	NA	NA	NA	NA	NA	NA	0.1
chr19	48735709	48735751	CARD8	48735068	48737659	2	2	+	NA	NA	NA	NA	NA	0.11	1.34154e-06	74	0.581081	-0.151685	NA	NA	NA	NA	NA	NA	NA	NA	NA	NA	0.1	0.00266921	46	0.608696	0.142734	NA	NA	NA	NA	NA	NA	NA	NA	NA	NA	NA	NA	NA	NA	NA	0.11
chr19	48741639	48741790	CARD8	48737801	48744218	2	1	+	NA	NA	NA	NA	NA	NA	NA	NA	NA	NA	NA	NA	NA	NA	NA	NA	NA	NA	NA	NA	0.11	6.16983e-06	54	0.611111	0.331714	NA	NA	NA	NA	NA	NA	NA	NA	NA	NA	NA	NA	NA	NA	NA	0.11
chr19	11032050	11032120	CARM1	11031804	11032290	1	1	-	NA	NA	NA	NA	NA	NA	NA	NA	NA	NA	NA	NA	NA	NA	NA	NA	NA	NA	NA	NA	NA	NA	NA	NA	NA	-0.11	0.00438249	29	0.310345	-0.0488702	NA	NA	NA	NA	NA	NA	NA	NA	NA	NA	0.11
chr15	44695084	44695253	CASC4	44673175	44705533	1	1	-	-0.12	0.00163306	27	0.444444	0.0375005	NA	NA	NA	NA	NA	NA	NA	NA	NA	NA	NA	NA	NA	NA	NA	NA	NA	NA	NA	NA	NA	NA	NA	NA	NA	NA	NA	NA	NA	NA	NA	NA	NA	NA	NA	0.12
chrX	41414852	41414889	CASK	41413169	41419031	2	3	ND	NA	NA	NA	NA	NA	-0.16	9.35136e-10	86	0.662791	-0.37734	NA	NA	NA	NA	NA	-0.18	0.000641438	26	0.807692	-0.0502376	0.11	2.3206e-07	57	0.614035	0.116802	NA	NA	NA	NA	NA	NA	NA	NA	NA	NA	NA	NA	NA	NA	NA	0.18
chrX	41416284	41416354	CASK	41413169	41419031	2	1	+	NA	NA	NA	NA	NA	0.13	0.000185731	51	0.666667	0.267101	NA	NA	NA	NA	NA	NA	NA	NA	NA	NA	NA	NA	NA	NA	NA	NA	NA	NA	NA	NA	NA	NA	NA	NA	NA	NA	NA	NA	NA	NA	0.13
chrX	41416284	41416354	CASK	41414889	41419031	2	1	+	NA	NA	NA	NA	NA	0.12	3.72046e-06	42	0.547619	0.379461	NA	NA	NA	NA	NA	NA	NA	NA	NA	NA	NA	NA	NA	NA	NA	NA	NA	NA	NA	NA	NA	NA	NA	NA	NA	NA	NA	NA	NA	NA	0.12
chr2	202137620	202137666	CASP8	202137500	202139611	1	2	-	NA	NA	NA	NA	NA	-0.12	4.76123e-07	87	0.62069	-0.103106	-0.12	0.00296915	35	0.6	-0.11904	NA	NA	NA	NA	NA	NA	NA	NA	NA	NA	NA	NA	NA	NA	NA	NA	NA	NA	NA	NA	NA	NA	NA	NA	NA	0.12
chr5	96062497	96062564	CAST	96058403	96063192	1	4	-	NA	NA	NA	NA	NA	-0.25	7.85229e-12	95	0.778947	0.427192	-0.13	6.08328e-07	35	0.685714	-0.0586308	-0.13	0.000373484	31	0.580645	0.059625	NA	NA	NA	NA	NA	NA	NA	NA	NA	NA	-0.11	0.00279968	18	0.333333	0.0659325	NA	NA	NA	NA	NA	0.25
chr22	39061550	39061691	CBY1	39052756	39064021	1	1	+	0.11	0.0104779	22	0.5	0.353994	NA	NA	NA	NA	NA	NA	NA	NA	NA	NA	NA	NA	NA	NA	NA	NA	NA	NA	NA	NA	NA	NA	NA	NA	NA	NA	NA	NA	NA	NA	NA	NA	NA	NA	NA	0.11
chr3	191092850	191093379	CCDC50	191087826	191097947	1	4	ND	NA	NA	NA	NA	NA	0.1	0.00226553	90	0.666667	-0.506327	NA	NA	NA	NA	NA	0.18	0.00166957	30	0.766667	0.019844	-0.25	4.5686e-08	61	0.901639	-0.467237	NA	NA	NA	NA	NA	NA	NA	NA	NA	NA	-0.23	8.3794e-06	39	0.897436	0.262799	0.25
chr12	120510314	120512391	CCDC64	120509606	120518690	1	1	-	NA	NA	NA	NA	NA	NA	NA	NA	NA	NA	NA	NA	NA	NA	NA	NA	NA	NA	NA	NA	-0.1	0.00107373	30	0.6	0.364627	NA	NA	NA	NA	NA	NA	NA	NA	NA	NA	NA	NA	NA	NA	NA	0.1
chr12	120510314	120510534	CCDC64	120509606	120518690	1	1	-	NA	NA	NA	NA	NA	NA	NA	NA	NA	NA	NA	NA	NA	NA	NA	NA	NA	NA	NA	NA	-0.1	6.0789e-05	38	0.526316	0.357102	NA	NA	NA	NA	NA	NA	NA	NA	NA	NA	NA	NA	NA	NA	NA	0.1
chr17	34431920	34432036	CCL4	34431375	34432617	1	1	+	NA	NA	NA	NA	NA	NA	NA	NA	NA	NA	NA	NA	NA	NA	NA	NA	NA	NA	NA	NA	NA	NA	NA	NA	NA	NA	NA	NA	NA	NA	NA	NA	NA	NA	NA	0.1	0.00584209	19	0.631579	0.0800669	0.1
chr15	43486278	43486336	CCNDBP1	43485002	43486612	1	1	-	NA	NA	NA	NA	NA	NA	NA	NA	NA	NA	NA	NA	NA	NA	NA	NA	NA	NA	NA	NA	NA	NA	NA	NA	NA	NA	NA	NA	NA	NA	NA	NA	NA	NA	NA	-0.1	5.30235e-08	42	0.571429	-0.344516	0.1
chr16	19559836	19559923	CCP110	19559337	19562517	1	1	-	NA	NA	NA	NA	NA	-0.11	0.00220328	62	0.580645	NA	NA	NA	NA	NA	NA	NA	NA	NA	NA	NA	NA	NA	NA	NA	NA	NA	NA	NA	NA	NA	NA	NA	NA	NA	NA	NA	NA	NA	NA	NA	0.11
chr10	86259630	86259716	CCSER2	86237421	86273204	1	4	-	NA	NA	NA	NA	NA	-0.21	3.74031e-09	88	0.704545	NA	-0.17	0.00152628	28	0.75	NA	-0.14	0.0155923	25	0.64	NA	NA	NA	NA	NA	NA	NA	NA	NA	NA	NA	-0.26	0.00589407	15	0.8	NA	NA	NA	NA	NA	NA	0.26
chr11	35219667	35223335	CD44	35211613	35226058	1	2	ND	NA	NA	NA	NA	NA	0.11	6.70194e-06	76	0.539474	0.13299	-0.12	0.0105014	30	0.633333	0.106499	NA	NA	NA	NA	NA	NA	NA	NA	NA	NA	NA	NA	NA	NA	NA	NA	NA	NA	NA	NA	NA	NA	NA	NA	NA	0.12
chr11	35229651	35232997	CD44	35211613	35236398	1	3	ND	NA	NA	NA	NA	NA	NA	NA	NA	NA	NA	NA	NA	NA	NA	NA	NA	NA	NA	NA	NA	-0.12	7.29349e-05	51	0.529412	-0.253737	NA	NA	NA	NA	NA	0.46	0.00279968	18	1	0.29086	0.12	0.00189998	34	0.588235	0.255974	0.46
chr11	35219667	35227791	CD44	35211613	35229651	1	2	ND	NA	NA	NA	NA	NA	0.21	7.51736e-05	65	0.846154	0.169509	NA	NA	NA	NA	NA	NA	NA	NA	NA	NA	NA	NA	NA	NA	NA	NA	NA	NA	NA	NA	NA	NA	NA	NA	NA	-0.13	0.00806621	15	0.733333	-0.249528	0.21
chr11	35226058	35227791	CD44	35211613	35229651	1	1	-	NA	NA	NA	NA	NA	NA	NA	NA	NA	NA	NA	NA	NA	NA	NA	NA	NA	NA	NA	NA	NA	NA	NA	NA	NA	NA	NA	NA	NA	NA	NA	NA	NA	NA	NA	-0.12	0.00220243	27	0.518519	-0.148799	0.12
chr1	207941123	207941169	CD46	207940541	207943665	1	2	-	NA	NA	NA	NA	NA	NA	NA	NA	NA	NA	NA	NA	NA	NA	NA	NA	NA	NA	NA	NA	NA	NA	NA	NA	NA	-0.15	0.00691495	29	0.793103	-0.081133	-0.17	0.0217753	18	0.722222	0.0769182	NA	NA	NA	NA	NA	0.17
chr1	207963597	207963691	CD46	207959028	207966863	1	2	ND	NA	NA	NA	NA	NA	-0.26	1.67336e-11	48	0.895833	-0.465102	NA	NA	NA	NA	NA	NA	NA	NA	NA	NA	0.12	4.5686e-08	48	0.708333	-0.377595	NA	NA	NA	NA	NA	NA	NA	NA	NA	NA	NA	NA	NA	NA	NA	0.26
chr3	107768465	107769450	CD47	107766140	107770785	2	3	+	NA	NA	NA	NA	NA	0.39	2.62839e-08	39	0.974359	-0.0874798	NA	NA	NA	NA	NA	0.13	0.0240428	20	0.65	-0.140769	NA	NA	NA	NA	NA	NA	NA	NA	NA	NA	0.13	0.031963	18	0.5	0.241442	NA	NA	NA	NA	NA	0.39
chr3	107769424	107769450	CD47	107766140	107770785	2	3	+	NA	NA	NA	NA	NA	0.23	0.0250613	17	0.705882	0.0884048	0.2	0.0116165	20	0.7	-0.0776312	NA	NA	NA	NA	NA	NA	NA	NA	NA	NA	NA	NA	NA	NA	NA	NA	NA	NA	NA	NA	0.14	0.0173041	17	0.647059	0.488731	0.23
chr3	107768465	107768499	CD47	107766140	107769424	2	2	+	NA	NA	NA	NA	NA	0.18	5.03539e-09	79	0.734177	-0.298904	NA	NA	NA	NA	NA	NA	NA	NA	NA	NA	NA	NA	NA	NA	NA	NA	NA	NA	NA	NA	NA	NA	NA	NA	NA	0.11	0.000398758	42	0.642857	0.154459	0.18
chr19	14507888	14508036	CD97	14507286	14508469	1	1	-	NA	NA	NA	NA	NA	NA	NA	NA	NA	NA	-0.1	0.0359278	21	0.285714	0.269375	NA	NA	NA	NA	NA	NA	NA	NA	NA	NA	NA	NA	NA	NA	NA	NA	NA	NA	NA	NA	NA	NA	NA	NA	NA	0.1
chr7	21951234	21951373	CDCA7L	21948126	21956371	2	2	+	NA	NA	NA	NA	NA	0.11	2.07601e-05	67	0.537313	0.0982561	0.13	0.00908381	21	0.666667	0.0107753	NA	NA	NA	NA	NA	NA	NA	NA	NA	NA	NA	NA	NA	NA	NA	NA	NA	NA	NA	NA	NA	NA	NA	NA	NA	0.13
chr11	618598	619181	CDHR5	618112	619305	2	1	+	NA	NA	NA	NA	NA	NA	NA	NA	NA	NA	NA	NA	NA	NA	NA	NA	NA	NA	NA	NA	0.12	0.000144954	28	0.678571	0.17116	NA	NA	NA	NA	NA	NA	NA	NA	NA	NA	NA	NA	NA	NA	NA	0.12
chr9	90585482	90585546	CDK20	90584835	90585690	2	1	+	NA	NA	NA	NA	NA	NA	NA	NA	NA	NA	NA	NA	NA	NA	NA	0.13	0.0176182	19	0.631579	-0.0281296	NA	NA	NA	NA	NA	NA	NA	NA	NA	NA	NA	NA	NA	NA	NA	NA	NA	NA	NA	NA	0.13
chr9	90584710	90585546	CDK20	90584265	90585690	2	1	-	NA	NA	NA	NA	NA	NA	NA	NA	NA	NA	NA	NA	NA	NA	NA	NA	NA	NA	NA	NA	-0.12	0.000160087	29	0.551724	0.0678958	NA	NA	NA	NA	NA	NA	NA	NA	NA	NA	NA	NA	NA	NA	NA	0.12
chr19	43015727	43015781	CEACAM1	43015073	43016501	2	3	ND	0.22	0.000344203	30	0.833333	NA	NA	NA	NA	NA	NA	-0.41	1.12577e-05	27	0.925926	NA	NA	NA	NA	NA	NA	-0.1	8.29754e-05	56	0.589286	NA	NA	NA	NA	NA	NA	NA	NA	NA	NA	NA	NA	NA	NA	NA	NA	0.41
chr19	43023099	43023388	CEACAM1	43016632	43025418	2	1	-	NA	NA	NA	NA	NA	NA	NA	NA	NA	NA	NA	NA	NA	NA	NA	NA	NA	NA	NA	NA	NA	NA	NA	NA	NA	NA	NA	NA	NA	NA	-0.1	0.00279968	18	0.333333	NA	NA	NA	NA	NA	NA	0.1
chr9	80880774	80880823	CEP78	80880460	80881357	1	1	-	NA	NA	NA	NA	NA	-0.1	0.000333741	64	0.640625	-0.0662565	NA	NA	NA	NA	NA	NA	NA	NA	NA	NA	NA	NA	NA	NA	NA	NA	NA	NA	NA	NA	NA	NA	NA	NA	NA	NA	NA	NA	NA	NA	0.1
chr19	8306224	8306342	CERS4	8275747	8315959	1	1	+	0.1	0.0124603	19	0.473684	NA	NA	NA	NA	NA	NA	NA	NA	NA	NA	NA	NA	NA	NA	NA	NA	NA	NA	NA	NA	NA	NA	NA	NA	NA	NA	NA	NA	NA	NA	NA	NA	NA	NA	NA	NA	0.1
chr16	67001689	67001803	CES3	67000769	67003581	1	1	+	NA	NA	NA	NA	NA	NA	NA	NA	NA	NA	NA	NA	NA	NA	NA	NA	NA	NA	NA	NA	0.24	8.95358e-07	28	0.785714	0.218616	NA	NA	NA	NA	NA	NA	NA	NA	NA	NA	NA	NA	NA	NA	NA	0.24
chr16	66997704	66997839	CES3	66997533	66998259	1	1	-	NA	NA	NA	NA	NA	NA	NA	NA	NA	NA	NA	NA	NA	NA	NA	NA	NA	NA	NA	NA	-0.2	0.00470289	19	0.736842	-0.0984395	NA	NA	NA	NA	NA	NA	NA	NA	NA	NA	NA	NA	NA	NA	NA	0.2
chr8	57125320	57125449	CHCHD7	57124397	57127156	1	1	-	NA	NA	NA	NA	NA	NA	NA	NA	NA	NA	NA	NA	NA	NA	NA	NA	NA	NA	NA	NA	NA	NA	NA	NA	NA	NA	NA	NA	NA	NA	NA	NA	NA	NA	NA	-0.11	0.00462556	18	0.5	-0.242988	0.11
chr8	57125320	57125469	CHCHD7	57124397	57127156	1	1	-	NA	NA	NA	NA	NA	NA	NA	NA	NA	NA	NA	NA	NA	NA	NA	NA	NA	NA	NA	NA	NA	NA	NA	NA	NA	NA	NA	NA	NA	NA	NA	NA	NA	NA	NA	-0.1	7.44053e-06	40	0.5	-0.179134	0.1
chr11	67849193	67857348	CHKA	67848925	67864485	2	1	+	NA	NA	NA	NA	NA	NA	NA	NA	NA	NA	NA	NA	NA	NA	NA	NA	NA	NA	NA	NA	NA	NA	NA	NA	NA	NA	NA	NA	NA	NA	NA	NA	NA	NA	NA	0.1	0.000263808	28	0.535714	-0.186893	0.1
chr11	89939915	89939979	CHORDC1	89939441	89943703	2	1	-	NA	NA	NA	NA	NA	-0.25	4.93926e-06	50	0.8	-0.235628	NA	NA	NA	NA	NA	NA	NA	NA	NA	NA	NA	NA	NA	NA	NA	NA	NA	NA	NA	NA	NA	NA	NA	NA	NA	NA	NA	NA	NA	NA	0.25
chr18	24524292	24524331	CHST9	24497315	24604079	2	1	-	NA	NA	NA	NA	NA	NA	NA	NA	NA	NA	NA	NA	NA	NA	NA	NA	NA	NA	NA	NA	-0.11	0.00244151	24	0.666667	NA	NA	NA	NA	NA	NA	NA	NA	NA	NA	NA	NA	NA	NA	NA	NA	0.11
chr16	69154955	69155074	CHTF8	69154553	69155338	2	1	-	-0.1	0.0299101	21	0.571429	NA	NA	NA	NA	NA	NA	NA	NA	NA	NA	NA	NA	NA	NA	NA	NA	NA	NA	NA	NA	NA	NA	NA	NA	NA	NA	NA	NA	NA	NA	NA	NA	NA	NA	NA	NA	0.1
chr9	130950141	130950214	CIZ1	130948056	130952607	2	1	+	NA	NA	NA	NA	NA	NA	NA	NA	NA	NA	NA	NA	NA	NA	NA	NA	NA	NA	NA	NA	NA	NA	NA	NA	NA	NA	NA	NA	NA	NA	NA	NA	NA	NA	NA	0.1	1.34598e-07	39	0.589744	0.221553	0.1
chr2	122166599	122166624	CLASP1	122165292	122168441	2	1	-	NA	NA	NA	NA	NA	NA	NA	NA	NA	NA	NA	NA	NA	NA	NA	-0.13	0.0388996	25	0.72	0.12816	NA	NA	NA	NA	NA	NA	NA	NA	NA	NA	NA	NA	NA	NA	NA	NA	NA	NA	NA	NA	0.13
chr2	122203024	122203073	CLASP1	122187754	122204912	2	1	+	NA	NA	NA	NA	NA	NA	NA	NA	NA	NA	NA	NA	NA	NA	NA	NA	NA	NA	NA	NA	NA	NA	NA	NA	NA	NA	NA	NA	NA	NA	NA	NA	NA	NA	NA	0.18	0.00619338	21	0.809524	0.167424	0.18
chr3	33600616	33600668	CLASP2	33592888	33600798	2	2	-	NA	NA	NA	NA	NA	-0.21	1.79199e-07	71	0.746479	0.182922	NA	NA	NA	NA	NA	-0.17	0.00991883	22	0.590909	-0.0323116	NA	NA	NA	NA	NA	NA	NA	NA	NA	NA	NA	NA	NA	NA	NA	NA	NA	NA	NA	NA	0.21
chr4	170638942	170639019	CLCN3	170634447	170641057	1	1	+	NA	NA	NA	NA	NA	NA	NA	NA	NA	NA	0.1	0.00428981	34	0.470588	0.0493569	NA	NA	NA	NA	NA	NA	NA	NA	NA	NA	NA	NA	NA	NA	NA	NA	NA	NA	NA	NA	NA	NA	NA	NA	NA	0.1
chr1	11888514	11888682	CLCN6	11888277	11889252	1	1	-	NA	NA	NA	NA	NA	-0.14	4.63065e-05	35	0.771429	0.543808	NA	NA	NA	NA	NA	NA	NA	NA	NA	NA	NA	NA	NA	NA	NA	NA	NA	NA	NA	NA	NA	NA	NA	NA	NA	NA	NA	NA	NA	NA	0.14
chr12	122831921	122835691	CLIP1	122826245	122837272	2	1	-	NA	NA	NA	NA	NA	NA	NA	NA	NA	NA	NA	NA	NA	NA	NA	NA	NA	NA	NA	NA	NA	NA	NA	NA	NA	NA	NA	NA	NA	NA	-0.13	0.00589407	16	0.6875	0.120533	NA	NA	NA	NA	NA	0.13
chr2	201724847	201724939	CLK1	201724470	201725960	2	4	+	NA	NA	NA	NA	NA	0.22	1.92336e-12	92	0.717391	-0.331498	0.19	3.4594e-05	35	0.6	-0.0769489	NA	NA	NA	NA	NA	NA	NA	NA	NA	NA	0.15	0.000263963	29	0.655172	-0.156696	0.3	0.00985804	16	1	0.174663	NA	NA	NA	NA	NA	0.3
chr1	155238498	155238584	CLK2	155238151	155239278	2	2	+	NA	NA	NA	NA	NA	NA	NA	NA	NA	NA	NA	NA	NA	NA	NA	NA	NA	NA	NA	NA	NA	NA	NA	NA	NA	0.12	0.000263963	25	0.48	0.305437	NA	NA	NA	NA	NA	0.11	0.000210298	36	0.555556	0.308386	0.12
chr1	155238498	155238587	CLK2	155238151	155239278	2	2	+	NA	NA	NA	NA	NA	NA	NA	NA	NA	NA	NA	NA	NA	NA	NA	NA	NA	NA	NA	NA	NA	NA	NA	NA	NA	0.1	0.0418325	22	0.590909	0.181048	NA	NA	NA	NA	NA	0.12	0.000177127	35	0.542857	0.354597	0.12
chr5	178044344	178044436	CLK4	178043950	178045556	2	4	+	NA	NA	NA	NA	NA	0.21	5.362e-10	85	0.764706	-0.24632	0.17	0.019068	26	0.730769	0.0424792	0.11	0.0174766	30	0.566667	-0.115445	NA	NA	NA	NA	NA	NA	NA	NA	NA	NA	NA	NA	NA	NA	NA	0.13	0.00823956	38	0.789474	0.13836	0.21
chr5	178046838	178046898	CLK4	178045780	178050256	2	1	-	NA	NA	NA	NA	NA	-0.1	2.04635e-06	66	0.560606	0.326338	NA	NA	NA	NA	NA	NA	NA	NA	NA	NA	NA	NA	NA	NA	NA	NA	NA	NA	NA	NA	NA	NA	NA	NA	NA	NA	NA	NA	NA	NA	0.1
chr5	178046838	178049461	CLK4	178045780	178050256	2	1	-	NA	NA	NA	NA	NA	-0.15	1.77491e-06	54	0.703704	0.320908	NA	NA	NA	NA	NA	NA	NA	NA	NA	NA	NA	NA	NA	NA	NA	NA	NA	NA	NA	NA	NA	NA	NA	NA	NA	NA	NA	NA	NA	NA	0.15
chr1	9816538	9816569	CLSTN1	9815368	9833329	2	2	-	NA	NA	NA	NA	NA	-0.21	6.47759e-12	92	0.782609	-0.47422	-0.15	3.34087e-05	33	0.727273	-0.145621	NA	NA	NA	NA	NA	NA	NA	NA	NA	NA	NA	NA	NA	NA	NA	NA	NA	NA	NA	NA	NA	NA	NA	NA	NA	0.21
chr1	9797555	9797613	CLSTN1	9796101	9801151	2	4	ND	NA	NA	NA	NA	NA	-0.33	6.13152e-13	94	0.893617	-0.48159	-0.19	1.40676e-05	33	0.69697	-0.138955	-0.1	0.00026094	31	0.483871	0.00580526	0.19	1.25484e-06	59	0.762712	0.0468111	NA	NA	NA	NA	NA	NA	NA	NA	NA	NA	NA	NA	NA	NA	NA	0.33
chr13	100515244	100515347	CLYBL	100511304	100517071	1	1	+	0.1	0.000317836	29	0.482759	-0.306831	NA	NA	NA	NA	NA	NA	NA	NA	NA	NA	NA	NA	NA	NA	NA	NA	NA	NA	NA	NA	NA	NA	NA	NA	NA	NA	NA	NA	NA	NA	NA	NA	NA	NA	NA	0.1
chr3	28295221	28333446	CMC1	28283304	28357823	1	1	+	NA	NA	NA	NA	NA	NA	NA	NA	NA	NA	NA	NA	NA	NA	NA	NA	NA	NA	NA	NA	0.11	0.00300242	28	0.607143	-0.224527	NA	NA	NA	NA	NA	NA	NA	NA	NA	NA	NA	NA	NA	NA	NA	0.11
chr10	104831530	104831597	CNNM2	104828480	104835842	1	1	-	NA	NA	NA	NA	NA	-0.13	0.000164769	62	0.725806	-0.243693	NA	NA	NA	NA	NA	NA	NA	NA	NA	NA	NA	NA	NA	NA	NA	NA	NA	NA	NA	NA	NA	NA	NA	NA	NA	NA	NA	NA	NA	NA	0.13
chr7	135048605	135048819	CNOT4	135047939	135078669	2	1	+	NA	NA	NA	NA	NA	NA	NA	NA	NA	NA	0.11	0.0289687	29	0.793103	-0.0859778	NA	NA	NA	NA	NA	NA	NA	NA	NA	NA	NA	NA	NA	NA	NA	NA	NA	NA	NA	NA	NA	NA	NA	NA	NA	0.11
chr7	135048605	135073647	CNOT4	135047939	135078669	2	1	+	NA	NA	NA	NA	NA	NA	NA	NA	NA	NA	0.12	0.0185912	21	0.809524	-0.0544462	NA	NA	NA	NA	NA	NA	NA	NA	NA	NA	NA	NA	NA	NA	NA	NA	NA	NA	NA	NA	NA	NA	NA	NA	NA	0.12
chr7	43690210	43690312	COA1	43688252	43769027	2	1	+	NA	NA	NA	NA	NA	NA	NA	NA	NA	NA	NA	NA	NA	NA	NA	NA	NA	NA	NA	NA	NA	NA	NA	NA	NA	0.11	0.022598	28	0.535714	NA	NA	NA	NA	NA	NA	NA	NA	NA	NA	NA	0.11
chr6	75864131	75904664	COL12A1	75862199	75912435	2	1	+	NA	NA	NA	NA	NA	0.39	8.30184e-12	48	0.979167	0.347088	NA	NA	NA	NA	NA	NA	NA	NA	NA	NA	NA	NA	NA	NA	NA	NA	NA	NA	NA	NA	NA	NA	NA	NA	NA	NA	NA	NA	NA	NA	0.39
chr1	32136202	32136248	COL16A1	32134457	32137215	2	2	-	NA	NA	NA	NA	NA	NA	NA	NA	NA	NA	-0.1	0.0208022	23	0.434783	-0.265212	NA	NA	NA	NA	NA	NA	NA	NA	NA	NA	-0.1	0.0103718	23	0.391304	-0.288443	NA	NA	NA	NA	NA	NA	NA	NA	NA	NA	0.1
chr1	32145404	32145453	COL16A1	32145287	32145642	2	1	+	NA	NA	NA	NA	NA	0.2	5.2327e-12	88	0.761364	-0.0394132	NA	NA	NA	NA	NA	NA	NA	NA	NA	NA	NA	NA	NA	NA	NA	NA	NA	NA	NA	NA	NA	NA	NA	NA	NA	NA	NA	NA	NA	NA	0.2
chr2	238287278	238287879	COL6A3	238285988	238289557	2	2	+	NA	NA	NA	NA	NA	0.34	3.96997e-12	88	1	0.357343	0.23	2.17794e-05	28	0.785714	0.156352	NA	NA	NA	NA	NA	NA	NA	NA	NA	NA	NA	NA	NA	NA	NA	NA	NA	NA	NA	NA	NA	NA	NA	NA	NA	0.34
chr2	238296224	238303848	COL6A3	238290143	238305369	2	2	ND	NA	NA	NA	NA	NA	0.11	0.000773295	15	0.666667	0.0983413	NA	NA	NA	NA	NA	NA	NA	NA	NA	NA	-0.12	0.012996	25	0.52	-0.0619228	NA	NA	NA	NA	NA	NA	NA	NA	NA	NA	NA	NA	NA	NA	NA	0.12
chr2	238296224	238296828	COL6A3	238290143	238305369	2	1	+	NA	NA	NA	NA	NA	0.17	3.92863e-07	28	0.714286	0.394795	NA	NA	NA	NA	NA	NA	NA	NA	NA	NA	NA	NA	NA	NA	NA	NA	NA	NA	NA	NA	NA	NA	NA	NA	NA	NA	NA	NA	NA	NA	0.17
chr2	238303229	238303848	COL6A3	238296828	238305369	2	1	-	NA	NA	NA	NA	NA	-0.43	4.25346e-07	34	0.970588	-0.246947	NA	NA	NA	NA	NA	NA	NA	NA	NA	NA	NA	NA	NA	NA	NA	NA	NA	NA	NA	NA	NA	NA	NA	NA	NA	NA	NA	NA	NA	NA	0.43
chr16	4393483	4393618	CORO7-PAM16	4393293	4401232	2	1	-	NA	NA	NA	NA	NA	NA	NA	NA	NA	NA	-0.11	0.0393862	21	0.47619	0.0460325	NA	NA	NA	NA	NA	NA	NA	NA	NA	NA	NA	NA	NA	NA	NA	NA	NA	NA	NA	NA	NA	NA	NA	NA	NA	0.11
chr4	15042087	15042112	CPEB2	15034836	15054037	1	2	-	NA	NA	NA	NA	NA	-0.1	0.000131656	66	0.69697	-0.0550507	NA	NA	NA	NA	NA	NA	NA	NA	NA	NA	NA	NA	NA	NA	NA	-0.22	0.00483381	19	0.684211	0.0665208	NA	NA	NA	NA	NA	NA	NA	NA	NA	NA	0.22
chr22	51012236	51012351	CPT1B	51012145	51012763	2	1	+	NA	NA	NA	NA	NA	NA	NA	NA	NA	NA	NA	NA	NA	NA	NA	NA	NA	NA	NA	NA	0.14	0.0102422	17	0.764706	-0.296256	NA	NA	NA	NA	NA	NA	NA	NA	NA	NA	NA	NA	NA	NA	NA	0.14
chr16	1716073	1716179	CRAMP1L	1715140	1716422	1	1	-	NA	NA	NA	NA	NA	-0.11	0.000263881	55	0.745455	0.042056	NA	NA	NA	NA	NA	NA	NA	NA	NA	NA	NA	NA	NA	NA	NA	NA	NA	NA	NA	NA	NA	NA	NA	NA	NA	NA	NA	NA	NA	NA	0.11
chr9	131871457	131871557	CRAT	131870357	131872761	2	2	-	NA	NA	NA	NA	NA	NA	NA	NA	NA	NA	NA	NA	NA	NA	NA	NA	NA	NA	NA	NA	NA	NA	NA	NA	NA	NA	NA	NA	NA	NA	-0.13	0.0469708	18	0.611111	0.154883	-0.1	0.0132892	31	0.612903	-0.0762233	0.13
chr11	85372680	85372794	CREBZF	85371642	85373432	2	1	-	NA	NA	NA	NA	NA	NA	NA	NA	NA	NA	NA	NA	NA	NA	NA	NA	NA	NA	NA	NA	NA	NA	NA	NA	NA	NA	NA	NA	NA	NA	NA	NA	NA	NA	NA	-0.14	0.0158192	19	0.736842	0.306747	0.14
chr10	35477127	35485028	CREM	35468205	35495822	1	1	-	NA	NA	NA	NA	NA	-0.1	0.000449387	47	0.595745	-0.0239097	NA	NA	NA	NA	NA	NA	NA	NA	NA	NA	NA	NA	NA	NA	NA	NA	NA	NA	NA	NA	NA	NA	NA	NA	NA	NA	NA	NA	NA	NA	0.1
chr10	35490378	35490415	CREM	35484143	35495822	1	1	+	NA	NA	NA	NA	NA	NA	NA	NA	NA	NA	NA	NA	NA	NA	NA	NA	NA	NA	NA	NA	0.11	0.00543229	16	0.625	-0.19882	NA	NA	NA	NA	NA	NA	NA	NA	NA	NA	NA	NA	NA	NA	NA	0.11
chr19	18854917	18854966	CRTC1	18853837	18856632	1	1	-	NA	NA	NA	NA	NA	-0.1	0.000101095	45	0.466667	0.107831	NA	NA	NA	NA	NA	NA	NA	NA	NA	NA	NA	NA	NA	NA	NA	NA	NA	NA	NA	NA	NA	NA	NA	NA	NA	NA	NA	NA	NA	NA	0.1
chr22	38691392	38692693	CSNK1E	38690541	38694790	2	1	+	NA	NA	NA	NA	NA	NA	NA	NA	NA	NA	0.1	0.000416194	29	0.413793	0.0535735	NA	NA	NA	NA	NA	NA	NA	NA	NA	NA	NA	NA	NA	NA	NA	NA	NA	NA	NA	NA	NA	NA	NA	NA	NA	0.1
chr22	38691392	38691454	CSNK1E	38690541	38694790	2	1	+	NA	NA	NA	NA	NA	NA	NA	NA	NA	NA	0.17	5.0694e-07	32	0.6875	0.0795961	NA	NA	NA	NA	NA	NA	NA	NA	NA	NA	NA	NA	NA	NA	NA	NA	NA	NA	NA	NA	NA	NA	NA	NA	NA	0.17
chr22	38691392	38694210	CSNK1E	38690541	38694790	2	1	+	NA	NA	NA	NA	NA	NA	NA	NA	NA	NA	0.12	0.000247734	30	0.566667	0.0334565	NA	NA	NA	NA	NA	NA	NA	NA	NA	NA	NA	NA	NA	NA	NA	NA	NA	NA	NA	NA	NA	NA	NA	NA	NA	0.12
chr5	122941032	122941057	CSNK1G3	122940525	122950035	1	4	ND	NA	NA	NA	NA	NA	-0.29	2.07387e-12	91	0.879121	-0.22435	-0.16	0.000988775	31	0.677419	0.0184477	-0.19	0.000232962	29	0.689655	-0.282735	0.12	8.30577e-05	60	0.633333	0.193701	NA	NA	NA	NA	NA	NA	NA	NA	NA	NA	NA	NA	NA	NA	NA	0.29
chr14	39790131	39790261	CTAGE5	39788496	39796067	1	2	-	NA	NA	NA	NA	NA	NA	NA	NA	NA	NA	-0.1	0.000310345	35	0.457143	-0.0204931	NA	NA	NA	NA	NA	NA	NA	NA	NA	NA	-0.18	0.0042453	29	0.689655	0.0974172	NA	NA	NA	NA	NA	NA	NA	NA	NA	NA	0.18
chr14	39761883	39761911	CTAGE5	39760301	39762474	1	1	-	NA	NA	NA	NA	NA	NA	NA	NA	NA	NA	NA	NA	NA	NA	NA	NA	NA	NA	NA	NA	NA	NA	NA	NA	NA	NA	NA	NA	NA	NA	-0.15	0.0427729	16	0.3125	0.297687	NA	NA	NA	NA	NA	0.15
chr3	37998601	37998635	CTDSPL	37988703	38006061	1	2	-	NA	NA	NA	NA	NA	-0.11	0.000654204	35	0.628571	0.154777	-0.15	0.026478	16	0.75	0.148548	NA	NA	NA	NA	NA	NA	NA	NA	NA	NA	NA	NA	NA	NA	NA	NA	NA	NA	NA	NA	NA	NA	NA	NA	NA	0.15
chr11	57583389	57583474	CTNND1	57582973	57583771	1	2	+	NA	NA	NA	NA	NA	0.26	1.02733e-06	48	0.666667	0.168757	0.12	0.0348949	15	0.533333	0.0291077	NA	NA	NA	NA	NA	NA	NA	NA	NA	NA	NA	NA	NA	NA	NA	NA	NA	NA	NA	NA	NA	NA	NA	NA	NA	0.26
chr11	57556508	57556628	CTNND1	57529519	57558856	1	2	ND	NA	NA	NA	NA	NA	-0.11	0.0115924	60	0.716667	-0.201631	NA	NA	NA	NA	NA	NA	NA	NA	NA	NA	0.13	0.000179064	50	0.7	0.150929	NA	NA	NA	NA	NA	NA	NA	NA	NA	NA	NA	NA	NA	NA	NA	0.13
chr11	57583386	57583474	CTNND1	57582973	57583768	1	5	ND	NA	NA	NA	NA	NA	0.27	1.67613e-12	95	0.789474	-0.0194651	0.14	2.036e-05	36	0.555556	0.0124128	0.19	0.000172322	31	0.612903	0.15758	-0.1	1.64579e-07	62	0.5	-0.0535761	-0.11	0.00489784	28	0.392857	-0.161471	NA	NA	NA	NA	NA	NA	NA	NA	NA	NA	0.27
chr11	57558856	57559146	CTNND1	57529519	57563048	1	1	-	NA	NA	NA	NA	NA	-0.14	0.0306357	23	0.608696	-0.160552	NA	NA	NA	NA	NA	NA	NA	NA	NA	NA	NA	NA	NA	NA	NA	NA	NA	NA	NA	NA	NA	NA	NA	NA	NA	NA	NA	NA	NA	NA	0.14
chr11	57556508	57559174	CTNND1	57529592	57561481	1	1	+	NA	NA	NA	NA	NA	NA	NA	NA	NA	NA	NA	NA	NA	NA	NA	NA	NA	NA	NA	NA	0.11	0.00103943	34	0.647059	0.00454314	NA	NA	NA	NA	NA	NA	NA	NA	NA	NA	NA	NA	NA	NA	NA	0.11
chr11	70267575	70267687	CTTN	70266617	70269045	1	1	+	NA	NA	NA	NA	NA	NA	NA	NA	NA	NA	NA	NA	NA	NA	NA	NA	NA	NA	NA	NA	NA	NA	NA	NA	NA	NA	NA	NA	NA	NA	0.26	0.00279968	18	0.777778	-0.0433535	NA	NA	NA	NA	NA	0.26
chr10	101510125	101510154	CUTC	101507148	101514285	1	2	-	NA	NA	NA	NA	NA	-0.12	4.65252e-07	89	0.58427	0.213674	NA	NA	NA	NA	NA	NA	NA	NA	NA	NA	NA	NA	NA	NA	NA	-0.13	0.0038183	27	0.592593	0.131265	NA	NA	NA	NA	NA	NA	NA	NA	NA	NA	0.13
chr2	204111477	204111645	CYP20A1	204110619	204116689	1	1	+	NA	NA	NA	NA	NA	0.11	0.00855693	30	0.6	-0.0597767	NA	NA	NA	NA	NA	NA	NA	NA	NA	NA	NA	NA	NA	NA	NA	NA	NA	NA	NA	NA	NA	NA	NA	NA	NA	NA	NA	NA	NA	NA	0.11
chr22	42525034	42525188	CYP2D6	42524947	42525739	2	1	-	-0.11	0.000927872	24	0.5	NA	NA	NA	NA	NA	NA	NA	NA	NA	NA	NA	NA	NA	NA	NA	NA	NA	NA	NA	NA	NA	NA	NA	NA	NA	NA	NA	NA	NA	NA	NA	NA	NA	NA	NA	NA	0.11
chr1	47609433	47609589	CYP4A22	47609066	47610028	1	1	-	-0.2	0.0051431	24	0.583333	0.30562	NA	NA	NA	NA	NA	NA	NA	NA	NA	NA	NA	NA	NA	NA	NA	NA	NA	NA	NA	NA	NA	NA	NA	NA	NA	NA	NA	NA	NA	NA	NA	NA	NA	NA	NA	0.2
chr2	242688279	242689345	D2HGDH	242684293	242689565	1	1	-	NA	NA	NA	NA	NA	-0.15	0.000476416	38	0.684211	0.35875	NA	NA	NA	NA	NA	NA	NA	NA	NA	NA	NA	NA	NA	NA	NA	NA	NA	NA	NA	NA	NA	NA	NA	NA	NA	NA	NA	NA	NA	NA	0.15
chr2	242688279	242688815	D2HGDH	242684293	242689565	1	1	-	NA	NA	NA	NA	NA	-0.13	0.0022041	46	0.717391	0.242906	NA	NA	NA	NA	NA	NA	NA	NA	NA	NA	NA	NA	NA	NA	NA	NA	NA	NA	NA	NA	NA	NA	NA	NA	NA	NA	NA	NA	NA	NA	0.13
chr2	242688279	242688358	D2HGDH	242684293	242689565	1	1	-	NA	NA	NA	NA	NA	-0.13	0.000665695	39	0.589744	0.190762	NA	NA	NA	NA	NA	NA	NA	NA	NA	NA	NA	NA	NA	NA	NA	NA	NA	NA	NA	NA	NA	NA	NA	NA	NA	NA	NA	NA	NA	NA	0.13
chr5	39382719	39383374	DAB2	39381719	39388406	2	1	+	NA	NA	NA	NA	NA	NA	NA	NA	NA	NA	NA	NA	NA	NA	NA	NA	NA	NA	NA	NA	0.26	2.53434e-07	61	0.786885	0.250754	NA	NA	NA	NA	NA	NA	NA	NA	NA	NA	NA	NA	NA	NA	NA	0.26
chr9	124499680	124499995	DAB2IP	124461738	124519291	1	1	-	NA	NA	NA	NA	NA	NA	NA	NA	NA	NA	NA	NA	NA	NA	NA	NA	NA	NA	NA	NA	-0.13	0.00299771	21	0.52381	0.166279	NA	NA	NA	NA	NA	NA	NA	NA	NA	NA	NA	NA	NA	NA	NA	0.13
chr11	61101020	61101123	DAK	61100802	61102091	1	1	+	NA	NA	NA	NA	NA	NA	NA	NA	NA	NA	NA	NA	NA	NA	NA	NA	NA	NA	NA	NA	NA	NA	NA	NA	NA	0.13	0.0107505	19	0.631579	-0.0687098	NA	NA	NA	NA	NA	NA	NA	NA	NA	NA	0.13
chr19	1433737	1433827	DAZAP1	1432690	1434738	1	1	-	NA	NA	NA	NA	NA	NA	NA	NA	NA	NA	NA	NA	NA	NA	NA	NA	NA	NA	NA	NA	-0.11	0.000987282	27	0.62963	-0.173227	NA	NA	NA	NA	NA	NA	NA	NA	NA	NA	NA	NA	NA	NA	NA	0.11
chr5	176886603	176886742	DBN1	176886270	176887432	2	1	-	NA	NA	NA	NA	NA	NA	NA	NA	NA	NA	NA	NA	NA	NA	NA	NA	NA	NA	NA	NA	NA	NA	NA	NA	NA	NA	NA	NA	NA	NA	-0.14	0.02302	18	0.611111	-0.0100464	NA	NA	NA	NA	NA	0.14
chr9	37857237	37857349	DCAF10	37854980	37860044	1	2	-	NA	NA	NA	NA	NA	NA	NA	NA	NA	NA	NA	NA	NA	NA	NA	NA	NA	NA	NA	NA	NA	NA	NA	NA	NA	-0.16	0.000441852	28	0.678571	-0.0492744	-0.16	0.02692	16	0.6875	0.0596157	NA	NA	NA	NA	NA	0.16
chr9	37842085	37842284	DCAF10	37819399	37854776	1	1	+	NA	NA	NA	NA	NA	NA	NA	NA	NA	NA	NA	NA	NA	NA	NA	NA	NA	NA	NA	NA	0.12	0.000178125	37	0.567568	-0.322315	NA	NA	NA	NA	NA	NA	NA	NA	NA	NA	NA	NA	NA	NA	NA	0.12
chr1	167985018	167992286	DCAF6	167974032	168012262	1	1	-	NA	NA	NA	NA	NA	-0.11	0.041592	16	0.75	-0.100767	NA	NA	NA	NA	NA	NA	NA	NA	NA	NA	NA	NA	NA	NA	NA	NA	NA	NA	NA	NA	NA	NA	NA	NA	NA	NA	NA	NA	NA	NA	0.11
chr1	167985018	167985190	DCAF6	167974032	167992225	1	1	-	NA	NA	NA	NA	NA	-0.15	5.21401e-12	91	0.582418	0.279712	NA	NA	NA	NA	NA	NA	NA	NA	NA	NA	NA	NA	NA	NA	NA	NA	NA	NA	NA	NA	NA	NA	NA	NA	NA	NA	NA	NA	NA	NA	0.15
chr4	151174625	151174709	DCLK2	151170837	151177171	1	1	+	NA	NA	NA	NA	NA	NA	NA	NA	NA	NA	NA	NA	NA	NA	NA	NA	NA	NA	NA	NA	0.17	0.0123105	19	0.684211	0.131377	NA	NA	NA	NA	NA	NA	NA	NA	NA	NA	NA	NA	NA	NA	NA	0.17
chr13	114117054	114117207	DCUN1D2	114115452	114128438	2	1	+	NA	NA	NA	NA	NA	0.14	6.46907e-05	39	0.769231	-0.149956	NA	NA	NA	NA	NA	NA	NA	NA	NA	NA	NA	NA	NA	NA	NA	NA	NA	NA	NA	NA	NA	NA	NA	NA	NA	NA	NA	NA	NA	NA	0.14
chr1	15983111	15983175	DDI2	15978391	15986331	1	1	+	NA	NA	NA	NA	NA	0.15	4.98598e-05	41	0.609756	NA	NA	NA	NA	NA	NA	NA	NA	NA	NA	NA	NA	NA	NA	NA	NA	NA	NA	NA	NA	NA	NA	NA	NA	NA	NA	NA	NA	NA	NA	NA	0.15
chr6	30853401	30853458	DDR1	30852488	30856464	1	1	+	NA	NA	NA	NA	NA	NA	NA	NA	NA	NA	NA	NA	NA	NA	NA	NA	NA	NA	NA	NA	NA	NA	NA	NA	NA	0.11	0.00483381	29	0.586207	NA	NA	NA	NA	NA	NA	NA	NA	NA	NA	NA	0.11
chr6	30863180	30863292	DDR1	30862449	30864397	1	1	+	NA	NA	NA	NA	NA	NA	NA	NA	NA	NA	0.11	8.20789e-06	36	0.638889	NA	NA	NA	NA	NA	NA	NA	NA	NA	NA	NA	NA	NA	NA	NA	NA	NA	NA	NA	NA	NA	NA	NA	NA	NA	NA	0.11
chr19	42720831	42721198	DEDD2	42719405	42721783	2	1	+	NA	NA	NA	NA	NA	0.13	0.000254317	64	0.671875	NA	NA	NA	NA	NA	NA	NA	NA	NA	NA	NA	NA	NA	NA	NA	NA	NA	NA	NA	NA	NA	NA	NA	NA	NA	NA	NA	NA	NA	NA	NA	0.13
chr16	90015824	90015922	DEF8	90015223	90020650	1	5	-	NA	NA	NA	NA	NA	-0.13	0.00243401	41	0.756098	-0.0603525	-0.19	0.000988775	30	0.7	0.0758251	NA	NA	NA	NA	NA	-0.12	0.00740688	45	0.6	0.0483624	-0.22	0.000263963	25	0.8	-0.0470438	-0.16	0.0215863	17	0.764706	-0.0232056	NA	NA	NA	NA	NA	0.22
chr9	126150008	126150138	DENND1A	126146193	126165680	2	1	-	NA	NA	NA	NA	NA	NA	NA	NA	NA	NA	NA	NA	NA	NA	NA	-0.14	0.00026094	27	0.592593	-0.124084	NA	NA	NA	NA	NA	NA	NA	NA	NA	NA	NA	NA	NA	NA	NA	NA	NA	NA	NA	NA	0.14
chr9	19336683	19336831	DENND4C	19336413	19340989	1	2	+	NA	NA	NA	NA	NA	0.18	4.29236e-09	82	0.634146	-0.333237	0.17	0.024153	15	0.733333	-0.226795	NA	NA	NA	NA	NA	NA	NA	NA	NA	NA	NA	NA	NA	NA	NA	NA	NA	NA	NA	NA	NA	NA	NA	NA	NA	0.18
chr2	234377068	234377200	DGKD	234375850	234378016	1	1	+	NA	NA	NA	NA	NA	NA	NA	NA	NA	NA	NA	NA	NA	NA	NA	NA	NA	NA	NA	NA	NA	NA	NA	NA	NA	NA	NA	NA	NA	NA	0.14	0.02302	17	0.588235	-0.0437585	NA	NA	NA	NA	NA	0.14
chr2	74159724	74177860	DGUOK	74154180	74185272	1	1	-	NA	NA	NA	NA	NA	-0.12	0.00654514	24	0.625	-0.0629941	NA	NA	NA	NA	NA	NA	NA	NA	NA	NA	NA	NA	NA	NA	NA	NA	NA	NA	NA	NA	NA	NA	NA	NA	NA	NA	NA	NA	NA	NA	0.12
chr2	74166036	74177860	DGUOK	74154180	74185272	1	1	-	NA	NA	NA	NA	NA	-0.11	0.00650212	17	0.588235	-0.253793	NA	NA	NA	NA	NA	NA	NA	NA	NA	NA	NA	NA	NA	NA	NA	NA	NA	NA	NA	NA	NA	NA	NA	NA	NA	NA	NA	NA	NA	NA	0.11
chr2	74177711	74184368	DGUOK	74174034	74185272	1	1	-	-0.11	0.00387457	28	0.607143	0.0274396	NA	NA	NA	NA	NA	NA	NA	NA	NA	NA	NA	NA	NA	NA	NA	NA	NA	NA	NA	NA	NA	NA	NA	NA	NA	NA	NA	NA	NA	NA	NA	NA	NA	NA	NA	0.11
chr19	47880171	47880247	DHX34	47879818	47880356	1	2	ND	NA	NA	NA	NA	NA	-0.13	0.000112592	62	0.741935	-0.179653	NA	NA	NA	NA	NA	NA	NA	NA	NA	NA	NA	NA	NA	NA	NA	NA	NA	NA	NA	NA	NA	NA	NA	NA	NA	0.15	0.000150738	36	0.722222	0.0840717	0.15
chr5	140967790	140967818	DIAPH1	140966765	140998364	2	2	ND	NA	NA	NA	NA	NA	-0.27	7.51069e-07	56	0.75	-0.295362	NA	NA	NA	NA	NA	NA	NA	NA	NA	NA	NA	NA	NA	NA	NA	0.16	0.000799989	29	0.62069	0.0642592	NA	NA	NA	NA	NA	NA	NA	NA	NA	NA	0.27
chrX	96018098	96018120	DIAPH2	96013258	96136577	1	1	+	NA	NA	NA	NA	NA	0.26	0.00134277	31	0.870968	-0.3288	NA	NA	NA	NA	NA	NA	NA	NA	NA	NA	NA	NA	NA	NA	NA	NA	NA	NA	NA	NA	NA	NA	NA	NA	NA	NA	NA	NA	NA	NA	0.26
chr13	50657277	50657331	DLEU1	50656694	50678839	1	1	+	NA	NA	NA	NA	NA	0.13	0.0327979	33	0.69697	NA	NA	NA	NA	NA	NA	NA	NA	NA	NA	NA	NA	NA	NA	NA	NA	NA	NA	NA	NA	NA	NA	NA	NA	NA	NA	NA	NA	NA	NA	NA	0.13
chr3	196888510	196888610	DLG1	196876668	196921295	2	2	ND	NA	NA	NA	NA	NA	NA	NA	NA	NA	NA	0.1	0.0463547	32	0.65625	-0.0985727	NA	NA	NA	NA	NA	NA	NA	NA	NA	NA	NA	NA	NA	NA	NA	-0.15	0.0115119	18	0.611111	0.210939	NA	NA	NA	NA	NA	0.15
chrX	31144758	31144791	DMD	31140048	31152218	2	2	ND	-0.12	0.0124603	19	0.473684	0.386136	NA	NA	NA	NA	NA	NA	NA	NA	NA	NA	NA	NA	NA	NA	NA	0.12	0.000106708	43	0.604651	0.179844	NA	NA	NA	NA	NA	NA	NA	NA	NA	NA	NA	NA	NA	NA	NA	0.12
chrX	31196048	31196088	DMD	31191722	31196785	2	1	+	NA	NA	NA	NA	NA	NA	NA	NA	NA	NA	NA	NA	NA	NA	NA	NA	NA	NA	NA	NA	NA	NA	NA	NA	NA	NA	NA	NA	NA	NA	NA	NA	NA	NA	NA	0.12	0.00855904	26	0.576923	0.0621184	0.12
chr19	35997027	35999143	DMKN	35996889	36000812	2	2	-	NA	NA	NA	NA	NA	NA	NA	NA	NA	NA	-0.15	7.65339e-05	34	0.764706	-0.00997564	NA	NA	NA	NA	NA	NA	NA	NA	NA	NA	-0.14	0.000317581	28	0.821429	0.0465866	NA	NA	NA	NA	NA	NA	NA	NA	NA	NA	0.15
chr19	35991279	35991322	DMKN	35990932	35991434	2	3	ND	NA	NA	NA	NA	NA	NA	NA	NA	NA	NA	-0.2	1.10605e-06	33	0.787879	-0.0521878	NA	NA	NA	NA	NA	NA	NA	NA	NA	NA	-0.1	0.0177319	28	0.571429	0.0937498	NA	NA	NA	NA	NA	0.13	1.04153e-07	42	0.714286	0.0281076	0.2
chr19	35988548	35988584	DMKN	35988441	35989617	2	3	ND	NA	NA	NA	NA	NA	NA	NA	NA	NA	NA	-0.16	0.00072323	25	0.76	-0.101008	NA	NA	NA	NA	NA	NA	NA	NA	NA	NA	-0.11	0.00271124	27	0.62963	0.0703138	NA	NA	NA	NA	NA	0.1	1.63931e-07	42	0.5	0.191467	0.16
chr19	46274228	46274655	DMPK	46273899	46274825	2	3	+	NA	NA	NA	NA	NA	0.18	4.13541e-06	44	0.75	0.0676801	NA	NA	NA	NA	NA	0.14	0.00764282	19	0.736842	-0.266839	NA	NA	NA	NA	NA	NA	NA	NA	NA	NA	0.3	0.0195978	15	0.933333	-0.162359	NA	NA	NA	NA	NA	0.3
chr8	21924595	21924671	DMTN	21924405	21925037	1	2	+	NA	NA	NA	NA	NA	0.24	5.65955e-06	40	0.8	NA	NA	NA	NA	NA	NA	0.16	1.77914e-05	30	0.666667	NA	NA	NA	NA	NA	NA	NA	NA	NA	NA	NA	NA	NA	NA	NA	NA	NA	NA	NA	NA	NA	0.24
chr19	46287898	46287974	DMWD	46287549	46288851	2	1	-	NA	NA	NA	NA	NA	NA	NA	NA	NA	NA	-0.16	9.96036e-06	34	0.705882	NA	NA	NA	NA	NA	NA	NA	NA	NA	NA	NA	NA	NA	NA	NA	NA	NA	NA	NA	NA	NA	NA	NA	NA	NA	NA	0.16
chr9	114405136	114405375	DNAJC25	114394024	114409386	1	1	-	NA	NA	NA	NA	NA	-0.22	6.00396e-05	30	0.7	-0.123286	NA	NA	NA	NA	NA	NA	NA	NA	NA	NA	NA	NA	NA	NA	NA	NA	NA	NA	NA	NA	NA	NA	NA	NA	NA	NA	NA	NA	NA	NA	0.22
chr16	3705849	3705939	DNASE1	3705522	3706102	1	1	+	NA	NA	NA	NA	NA	NA	NA	NA	NA	NA	NA	NA	NA	NA	NA	0.12	0.0398619	23	0.608696	0.136388	NA	NA	NA	NA	NA	NA	NA	NA	NA	NA	NA	NA	NA	NA	NA	NA	NA	NA	NA	NA	0.12
chr12	32890798	32890877	DNM1L	32890096	32891197	1	2	-	NA	NA	NA	NA	NA	-0.1	1.15094e-05	66	0.666667	-0.00464389	NA	NA	NA	NA	NA	-0.18	0.00431885	25	0.6	0.132677	NA	NA	NA	NA	NA	NA	NA	NA	NA	NA	NA	NA	NA	NA	NA	NA	NA	NA	NA	NA	0.18
chr12	32891197	32891231	DNM1L	32890096	32892997	1	1	+	NA	NA	NA	NA	NA	NA	NA	NA	NA	NA	NA	NA	NA	NA	NA	NA	NA	NA	NA	NA	NA	NA	NA	NA	NA	NA	NA	NA	NA	NA	NA	NA	NA	NA	NA	0.15	1.02722e-05	28	0.75	-0.196647	0.15
chr12	32890798	32891231	DNM1L	32890096	32892997	1	1	+	NA	NA	NA	NA	NA	NA	NA	NA	NA	NA	NA	NA	NA	NA	NA	NA	NA	NA	NA	NA	NA	NA	NA	NA	NA	NA	NA	NA	NA	NA	NA	NA	NA	NA	NA	0.15	1.34598e-07	39	0.74359	-0.279968	0.15
chr19	10919244	10919257	DNM2	10916644	10922939	1	3	ND	NA	NA	NA	NA	NA	NA	NA	NA	NA	NA	NA	NA	NA	NA	NA	0.1	0.000101548	31	0.548387	-0.10493	-0.1	0.0031345	62	0.677419	0.0355168	NA	NA	NA	NA	NA	0.2	0.0217753	18	0.777778	-0.160374	NA	NA	NA	NA	NA	0.2
chr1	63010617	63010711	DOCK7	63009417	63018402	2	2	-	NA	NA	NA	NA	NA	-0.11	5.54949e-05	73	0.684932	-0.0704952	NA	NA	NA	NA	NA	NA	NA	NA	NA	NA	-0.13	0.000796914	37	0.702703	-0.0274435	NA	NA	NA	NA	NA	NA	NA	NA	NA	NA	NA	NA	NA	NA	NA	0.13
chr13	99478125	99478195	DOCK9	99476759	99479083	2	1	+	NA	NA	NA	NA	NA	NA	NA	NA	NA	NA	NA	NA	NA	NA	NA	NA	NA	NA	NA	NA	NA	NA	NA	NA	NA	NA	NA	NA	NA	NA	NA	NA	NA	NA	NA	0.13	1.34598e-07	37	0.621622	0.379218	0.13
chr6	83874378	83874439	DOPEY1	83872639	83877580	1	1	-	NA	NA	NA	NA	NA	NA	NA	NA	NA	NA	NA	NA	NA	NA	NA	NA	NA	NA	NA	NA	NA	NA	NA	NA	NA	NA	NA	NA	NA	NA	-0.12	0.031963	16	0.75	0.169094	NA	NA	NA	NA	NA	0.12
chr11	65112050	65112093	DPF2	65111541	65113136	1	1	-	NA	NA	NA	NA	NA	NA	NA	NA	NA	NA	NA	NA	NA	NA	NA	NA	NA	NA	NA	NA	NA	NA	NA	NA	NA	NA	NA	NA	NA	NA	-0.1	0.025934	17	0.411765	-0.101025	NA	NA	NA	NA	NA	0.1
chr6	56466240	56474143	DST	56465020	56475224	2	1	-	NA	NA	NA	NA	NA	-0.28	0.000100136	34	0.735294	0.308277	NA	NA	NA	NA	NA	NA	NA	NA	NA	NA	NA	NA	NA	NA	NA	NA	NA	NA	NA	NA	NA	NA	NA	NA	NA	NA	NA	NA	NA	NA	0.28
chr1	205117332	205117468	DSTYK	205116874	205119807	2	1	-	NA	NA	NA	NA	NA	NA	NA	NA	NA	NA	NA	NA	NA	NA	NA	NA	NA	NA	NA	NA	-0.11	3.84515e-05	39	0.589744	0.437929	NA	NA	NA	NA	NA	NA	NA	NA	NA	NA	NA	NA	NA	NA	NA	0.11
chr2	25606704	25606759	DTNB	25602193	25610157	2	2	ND	NA	NA	NA	NA	NA	NA	NA	NA	NA	NA	0.1	0.0105014	35	0.6	0.000738338	NA	NA	NA	NA	NA	-0.11	4.32616e-05	58	0.689655	0.342093	NA	NA	NA	NA	NA	NA	NA	NA	NA	NA	NA	NA	NA	NA	NA	0.11
chr7	107214148	107214267	DUS4L	107211712	107215632	1	1	+	NA	NA	NA	NA	NA	0.17	5.20199e-07	70	0.771429	0.248433	NA	NA	NA	NA	NA	NA	NA	NA	NA	NA	NA	NA	NA	NA	NA	NA	NA	NA	NA	NA	NA	NA	NA	NA	NA	NA	NA	NA	NA	NA	0.17
chr12	4716492	4716554	DYRK4	4714253	4719320	1	1	-	NA	NA	NA	NA	NA	NA	NA	NA	NA	NA	NA	NA	NA	NA	NA	NA	NA	NA	NA	NA	NA	NA	NA	NA	NA	-0.13	0.0244312	26	0.653846	0.0164513	NA	NA	NA	NA	NA	NA	NA	NA	NA	NA	0.13
chr1	53372190	53372284	ECHDC2	53370763	53373539	2	4	-	-0.18	0.00022693	30	0.666667	0.533953	NA	NA	NA	NA	NA	NA	NA	NA	NA	NA	NA	NA	NA	NA	NA	NA	NA	NA	NA	NA	-0.19	0.00691495	22	0.636364	0.496332	-0.22	0.00589407	15	0.666667	0.214788	-0.11	5.83013e-07	42	0.547619	0.0139064	0.22
chr1	150483932	150484308	ECM1	150483675	150484827	1	1	+	NA	NA	NA	NA	NA	NA	NA	NA	NA	NA	NA	NA	NA	NA	NA	NA	NA	NA	NA	NA	NA	NA	NA	NA	NA	0.31	0.00219538	29	0.896552	-0.194629	NA	NA	NA	NA	NA	NA	NA	NA	NA	NA	0.31
chr3	172473272	172473366	ECT2	172473165	172474772	1	1	-	NA	NA	NA	NA	NA	NA	NA	NA	NA	NA	NA	NA	NA	NA	NA	NA	NA	NA	NA	NA	-0.32	0.00109847	23	0.913043	-0.178005	NA	NA	NA	NA	NA	NA	NA	NA	NA	NA	NA	NA	NA	NA	NA	0.32
chr10	127417571	127417674	EDRF1	127414408	127417926	1	1	+	NA	NA	NA	NA	NA	0.22	1.84178e-09	48	0.833333	0.194239	NA	NA	NA	NA	NA	NA	NA	NA	NA	NA	NA	NA	NA	NA	NA	NA	NA	NA	NA	NA	NA	NA	NA	NA	NA	NA	NA	NA	NA	NA	0.22
chr2	63215065	63215174	EHBP1	63206471	63217850	1	5	+	0.22	0.000199378	25	0.88	-0.275482	0.28	1.68948e-11	86	0.813953	-0.577626	0.28	3.47616e-06	30	0.833333	-0.117782	NA	NA	NA	NA	NA	NA	NA	NA	NA	NA	NA	NA	NA	NA	NA	0.16	0.0427729	16	0.75	-0.244861	0.16	1.16652e-06	36	0.722222	0.126813	0.28
chr11	34663554	34663713	EHF	34642776	34664174	1	1	-	NA	NA	NA	NA	NA	NA	NA	NA	NA	NA	NA	NA	NA	NA	NA	NA	NA	NA	NA	NA	NA	NA	NA	NA	NA	NA	NA	NA	NA	NA	-0.23	0.00589407	15	0.933333	0.0281874	NA	NA	NA	NA	NA	0.23
chr6	31856745	31856848	EHMT2	31856525	31857004	2	1	-	NA	NA	NA	NA	NA	NA	NA	NA	NA	NA	NA	NA	NA	NA	NA	NA	NA	NA	NA	NA	NA	NA	NA	NA	NA	NA	NA	NA	NA	NA	-0.17	0.0137484	18	0.666667	NA	NA	NA	NA	NA	NA	0.17
chr3	186502750	186502891	EIF4A2	186502486	186503671	1	2	-	NA	NA	NA	NA	NA	NA	NA	NA	NA	NA	NA	NA	NA	NA	NA	NA	NA	NA	NA	NA	-0.11	5.68244e-08	61	0.57377	0.099701	-0.1	0.037882	23	0.478261	-0.0700797	NA	NA	NA	NA	NA	NA	NA	NA	NA	NA	0.11
chr7	73604576	73604637	EIF4H	73604249	73609070	1	1	+	NA	NA	NA	NA	NA	NA	NA	NA	NA	NA	0.1	2.49704e-05	36	0.416667	0.0244793	NA	NA	NA	NA	NA	NA	NA	NA	NA	NA	NA	NA	NA	NA	NA	NA	NA	NA	NA	NA	NA	NA	NA	NA	NA	0.1
chr2	85582198	85582294	ELMOD3	85581953	85582677	1	2	-	NA	NA	NA	NA	NA	-0.12	0.00151988	52	0.634615	0.272313	NA	NA	NA	NA	NA	NA	NA	NA	NA	NA	-0.13	0.0072623	17	0.705882	0.0459552	NA	NA	NA	NA	NA	NA	NA	NA	NA	NA	NA	NA	NA	NA	NA	0.13
chr19	50985117	50985205	EMC10	50984235	50985405	1	1	-	NA	NA	NA	NA	NA	NA	NA	NA	NA	NA	NA	NA	NA	NA	NA	NA	NA	NA	NA	NA	-0.18	4.7415e-06	36	0.805556	NA	NA	NA	NA	NA	NA	NA	NA	NA	NA	NA	NA	NA	NA	NA	NA	0.18
chr16	85813984	85814080	EMC8	85813474	85814816	2	2	ND	NA	NA	NA	NA	NA	0.11	9.82259e-08	86	0.604651	NA	NA	NA	NA	NA	NA	NA	NA	NA	NA	NA	-0.1	4.27196e-06	59	0.491525	NA	NA	NA	NA	NA	NA	NA	NA	NA	NA	NA	NA	NA	NA	NA	NA	0.11
chr14	100358475	100358533	EML1	100357565	100360965	1	1	-	NA	NA	NA	NA	NA	NA	NA	NA	NA	NA	NA	NA	NA	NA	NA	-0.1	0.0240643	15	0.6	0.145993	NA	NA	NA	NA	NA	NA	NA	NA	NA	NA	NA	NA	NA	NA	NA	NA	NA	NA	NA	NA	0.1
chr1	225704897	225705009	ENAH	225702603	225706899	2	2	+	NA	NA	NA	NA	NA	NA	NA	NA	NA	NA	0.11	0.00862689	25	0.56	0.0463152	NA	NA	NA	NA	NA	NA	NA	NA	NA	NA	NA	NA	NA	NA	NA	NA	NA	NA	NA	NA	0.14	0.00357141	21	0.619048	0.38042	0.14
chr1	225692692	225692756	ENAH	225688773	225695652	2	5	ND	NA	NA	NA	NA	NA	NA	NA	NA	NA	NA	0.31	5.57634e-07	36	0.944444	0.212646	0.15	0.000655411	31	0.677419	-0.29211	-0.17	1.67833e-05	59	0.745763	-0.0770888	NA	NA	NA	NA	NA	0.29	0.0186149	17	1	0.0789368	0.17	0.00998847	31	0.774194	0.280401	0.31
chr1	29385100	29385158	EPB41	29379825	29391493	1	2	ND	NA	NA	NA	NA	NA	NA	NA	NA	NA	NA	NA	NA	NA	NA	NA	0.13	0.0173991	22	0.545455	0.312713	-0.36	2.02337e-08	49	0.877551	-0.289541	NA	NA	NA	NA	NA	NA	NA	NA	NA	NA	NA	NA	NA	NA	NA	0.36
chr1	29386933	29386997	EPB41	29379825	29391493	1	2	ND	NA	NA	NA	NA	NA	NA	NA	NA	NA	NA	0.27	0.000792344	22	0.909091	0.113597	NA	NA	NA	NA	NA	-0.31	2.36954e-07	49	0.877551	-0.299561	NA	NA	NA	NA	NA	NA	NA	NA	NA	NA	NA	NA	NA	NA	NA	0.31
chr1	29385100	29386997	EPB41	29379825	29391493	1	2	ND	NA	NA	NA	NA	NA	NA	NA	NA	NA	NA	0.22	0.00258177	21	0.809524	0.0593962	NA	NA	NA	NA	NA	-0.33	4.5686e-08	43	0.906977	-0.290196	NA	NA	NA	NA	NA	NA	NA	NA	NA	NA	NA	NA	NA	NA	NA	0.33
chr1	29422666	29423117	EPB41	29391671	29424318	1	4	ND	NA	NA	NA	NA	NA	0.14	0.000224869	82	0.756098	-0.0844381	0.18	0.00161961	27	0.703704	0.125526	0.21	0.000191797	28	0.714286	0.440381	-0.28	1.79993e-07	50	0.92	-0.32691	NA	NA	NA	NA	NA	NA	NA	NA	NA	NA	NA	NA	NA	NA	NA	0.28
chr1	29395244	29395281	EPB41	29391671	29424318	1	1	-	NA	NA	NA	NA	NA	-0.11	1.26073e-08	73	0.465753	0.030771	NA	NA	NA	NA	NA	NA	NA	NA	NA	NA	NA	NA	NA	NA	NA	NA	NA	NA	NA	NA	NA	NA	NA	NA	NA	NA	NA	NA	NA	NA	0.11
chr1	29395244	29395296	EPB41	29391671	29424318	1	1	-	NA	NA	NA	NA	NA	-0.13	9.12521e-11	78	0.564103	0.0276199	NA	NA	NA	NA	NA	NA	NA	NA	NA	NA	NA	NA	NA	NA	NA	NA	NA	NA	NA	NA	NA	NA	NA	NA	NA	NA	NA	NA	NA	NA	0.13
chr1	29422666	29423078	EPB41	29391671	29424318	1	1	-	NA	NA	NA	NA	NA	NA	NA	NA	NA	NA	NA	NA	NA	NA	NA	NA	NA	NA	NA	NA	-0.14	3.82144e-05	33	0.636364	-0.238433	NA	NA	NA	NA	NA	NA	NA	NA	NA	NA	NA	NA	NA	NA	NA	0.14
chr1	29395244	29423117	EPB41	29391671	29424318	1	1	-	NA	NA	NA	NA	NA	NA	NA	NA	NA	NA	NA	NA	NA	NA	NA	NA	NA	NA	NA	NA	-0.11	8.6071e-06	32	0.53125	-0.16689	NA	NA	NA	NA	NA	NA	NA	NA	NA	NA	NA	NA	NA	NA	NA	0.11
chr20	34797409	34797821	EPB41L1	34785964	34800193	1	4	ND	NA	NA	NA	NA	NA	-0.18	4.56292e-09	80	0.7875	-0.0370561	NA	NA	NA	NA	NA	-0.21	0.000759098	25	0.84	0.436605	0.21	6.24695e-08	60	0.85	-0.585159	0.2	0.00257004	24	0.666667	-0.179296	NA	NA	NA	NA	NA	NA	NA	NA	NA	NA	0.21
chr20	34802278	34802363	EPB41L1	34800299	34806797	1	1	-	NA	NA	NA	NA	NA	NA	NA	NA	NA	NA	NA	NA	NA	NA	NA	NA	NA	NA	NA	NA	-0.11	6.86186e-08	60	0.466667	0.477904	NA	NA	NA	NA	NA	NA	NA	NA	NA	NA	NA	NA	NA	NA	NA	0.11
chr6	131199243	131201347	EPB41L2	131191267	131206235	2	5	-	NA	NA	NA	NA	NA	-0.27	8.49048e-12	82	0.804878	0.650542	-0.25	1.67454e-05	27	0.888889	0.330558	-0.12	0.0436461	16	0.625	0.169505	-0.16	2.36467e-05	49	0.612245	-0.226879	NA	NA	NA	NA	NA	-0.33	0.00304313	17	1	-0.227064	NA	NA	NA	NA	NA	0.33
chr6	131191467	131204308	EPB41L2	131191267	131206235	2	1	-	NA	NA	NA	NA	NA	-0.11	0.00128142	22	0.545455	0.482545	NA	NA	NA	NA	NA	NA	NA	NA	NA	NA	NA	NA	NA	NA	NA	NA	NA	NA	NA	NA	NA	NA	NA	NA	NA	NA	NA	NA	NA	NA	0.11
chr6	131191467	131197916	EPB41L2	131191267	131199243	2	1	-	NA	NA	NA	NA	NA	NA	NA	NA	NA	NA	-0.19	0.00467216	16	0.75	0.36114	NA	NA	NA	NA	NA	NA	NA	NA	NA	NA	NA	NA	NA	NA	NA	NA	NA	NA	NA	NA	NA	NA	NA	NA	NA	0.19
chr6	131191467	131201630	EPB41L2	131191267	131206235	2	1	-	NA	NA	NA	NA	NA	-0.11	0.000253157	22	0.545455	0.515889	NA	NA	NA	NA	NA	NA	NA	NA	NA	NA	NA	NA	NA	NA	NA	NA	NA	NA	NA	NA	NA	NA	NA	NA	NA	NA	NA	NA	NA	NA	0.11
chr6	131191467	131191522	EPB41L2	131191267	131206235	2	1	-	NA	NA	NA	NA	NA	-0.11	0.000142922	23	0.478261	0.475781	NA	NA	NA	NA	NA	NA	NA	NA	NA	NA	NA	NA	NA	NA	NA	NA	NA	NA	NA	NA	NA	NA	NA	NA	NA	NA	NA	NA	NA	NA	0.11
chr6	131191467	131199391	EPB41L2	131191267	131206235	2	1	-	NA	NA	NA	NA	NA	-0.1	0.000385995	22	0.5	0.546065	NA	NA	NA	NA	NA	NA	NA	NA	NA	NA	NA	NA	NA	NA	NA	NA	NA	NA	NA	NA	NA	NA	NA	NA	NA	NA	NA	NA	NA	NA	0.1
chr18	5394675	5394793	EPB41L3	5393478	5395065	2	3	ND	NA	NA	NA	NA	NA	-0.1	0.0029769	86	0.674419	0.12001	NA	NA	NA	NA	NA	NA	NA	NA	NA	NA	0.32	1.57517e-07	59	0.881356	-0.158151	NA	NA	NA	NA	NA	NA	NA	NA	NA	NA	0.18	0.0224287	25	0.88	-0.167508	0.32
chr19	56188411	56188585	EPN1	56186802	56189892	1	1	-	NA	NA	NA	NA	NA	NA	NA	NA	NA	NA	NA	NA	NA	NA	NA	NA	NA	NA	NA	NA	-0.12	6.24695e-08	44	0.659091	0.268846	NA	NA	NA	NA	NA	NA	NA	NA	NA	NA	NA	NA	NA	NA	NA	0.12
chr19	56188411	56188948	EPN1	56186802	56189892	1	1	+	NA	NA	NA	NA	NA	0.1	5.94948e-07	84	0.488095	0.0740973	NA	NA	NA	NA	NA	NA	NA	NA	NA	NA	NA	NA	NA	NA	NA	NA	NA	NA	NA	NA	NA	NA	NA	NA	NA	NA	NA	NA	NA	NA	0.1
chr19	56188915	56188948	EPN1	56188585	56189892	1	1	+	NA	NA	NA	NA	NA	0.16	0.000307993	47	0.787234	0.262101	NA	NA	NA	NA	NA	NA	NA	NA	NA	NA	NA	NA	NA	NA	NA	NA	NA	NA	NA	NA	NA	NA	NA	NA	NA	NA	NA	NA	NA	NA	0.16
chr19	11493522	11493677	EPOR	11492782	11493772	2	1	+	NA	NA	NA	NA	NA	NA	NA	NA	NA	NA	NA	NA	NA	NA	NA	NA	NA	NA	NA	NA	NA	NA	NA	NA	NA	NA	NA	NA	NA	NA	NA	NA	NA	NA	NA	0.19	0.00030474	28	0.857143	0.191727	0.19
chr11	706673	708644	EPS8L2	706289	709329	1	2	-	NA	NA	NA	NA	NA	NA	NA	NA	NA	NA	NA	NA	NA	NA	NA	NA	NA	NA	NA	NA	-0.1	0.00202151	31	0.580645	0.198153	-0.1	0.0216239	18	0.5	0.372463	NA	NA	NA	NA	NA	NA	NA	NA	NA	NA	0.1
chr11	708574	708644	EPS8L2	706802	709329	1	1	-	NA	NA	NA	NA	NA	NA	NA	NA	NA	NA	NA	NA	NA	NA	NA	NA	NA	NA	NA	NA	-0.11	0.00847509	25	0.56	0.271476	NA	NA	NA	NA	NA	NA	NA	NA	NA	NA	NA	NA	NA	NA	NA	0.11
chr11	706673	706802	EPS8L2	706289	709329	1	1	-	NA	NA	NA	NA	NA	NA	NA	NA	NA	NA	NA	NA	NA	NA	NA	NA	NA	NA	NA	NA	NA	NA	NA	NA	NA	-0.1	0.00257004	24	0.541667	0.399156	NA	NA	NA	NA	NA	NA	NA	NA	NA	NA	0.1
chr5	65364704	65364849	ERBB2IP	65350780	65370851	1	3	ND	NA	NA	NA	NA	NA	0.11	2.80353e-08	80	0.4625	0.474388	NA	NA	NA	NA	NA	0.11	0.00232589	26	0.538462	0.301799	NA	NA	NA	NA	NA	-0.1	0.0101347	26	0.576923	0.0846853	NA	NA	NA	NA	NA	NA	NA	NA	NA	NA	0.11
chr5	65370851	65371059	ERBB2IP	65350780	65372143	1	4	ND	0.12	0.0190018	26	0.615385	0.127087	0.15	1.35684e-07	92	0.673913	0.413936	0.2	0.000159285	34	0.735294	-0.007665	NA	NA	NA	NA	NA	NA	NA	NA	NA	NA	-0.12	0.0205692	29	0.689655	0.250108	NA	NA	NA	NA	NA	NA	NA	NA	NA	NA	0.2
chr5	65364704	65368120	ERBB2IP	65350780	65370851	1	1	-	NA	NA	NA	NA	NA	NA	NA	NA	NA	NA	NA	NA	NA	NA	NA	NA	NA	NA	NA	NA	NA	NA	NA	NA	NA	-0.1	0.0005978	27	0.333333	0.0934574	NA	NA	NA	NA	NA	NA	NA	NA	NA	NA	0.1
chr12	1221380	1221465	ERC1	1219514	1225031	1	2	-	NA	NA	NA	NA	NA	-0.19	1.41003e-08	70	0.757143	-0.216806	NA	NA	NA	NA	NA	-0.1	0.0297436	20	0.65	0.222358	NA	NA	NA	NA	NA	NA	NA	NA	NA	NA	NA	NA	NA	NA	NA	NA	NA	NA	NA	NA	0.19
chr7	158545471	158545535	ESYT2	158542415	158552176	2	4	ND	NA	NA	NA	NA	NA	0.28	6.89535e-10	95	0.852632	-0.424148	0.41	1.21666e-07	36	0.972222	0.109819	NA	NA	NA	NA	NA	-0.27	3.24452e-07	62	0.83871	-0.336528	NA	NA	NA	NA	NA	0.13	0.00985074	18	0.555556	-0.123958	NA	NA	NA	NA	NA	0.41
chr2	75753237	75785826	EVA1A	75749614	75787805	2	1	-	NA	NA	NA	NA	NA	NA	NA	NA	NA	NA	NA	NA	NA	NA	NA	NA	NA	NA	NA	NA	-0.18	0.0160193	19	0.789474	NA	NA	NA	NA	NA	NA	NA	NA	NA	NA	NA	NA	NA	NA	NA	NA	0.18
chr19	7921977	7922011	EVI5L	7920955	7923076	1	3	ND	NA	NA	NA	NA	NA	-0.28	2.67224e-06	64	0.75	-0.101127	NA	NA	NA	NA	NA	-0.2	0.000208074	29	0.62069	0.180737	0.15	0.00406887	32	0.65625	-0.33201	NA	NA	NA	NA	NA	NA	NA	NA	NA	NA	NA	NA	NA	NA	NA	0.28
chr4	56755053	56755099	EXOC1	56750095	56756388	1	6	ND	NA	NA	NA	NA	NA	0.34	4.69478e-12	92	0.847826	-0.300992	0.34	7.41864e-07	35	0.914286	-0.00969608	0.13	0.0173239	29	0.724138	0.150512	-0.16	3.28535e-05	61	0.754098	-0.205475	-0.18	0.0277588	28	0.821429	0.180739	0.16	0.0194422	18	0.555556	0.0633211	NA	NA	NA	NA	NA	0.34
chr4	56738920	56738975	EXOC1	56738125	56744082	1	1	-	NA	NA	NA	NA	NA	NA	NA	NA	NA	NA	-0.12	8.58296e-05	32	0.71875	-0.0702595	NA	NA	NA	NA	NA	NA	NA	NA	NA	NA	NA	NA	NA	NA	NA	NA	NA	NA	NA	NA	NA	NA	NA	NA	NA	0.12
chr16	67220661	67220788	EXOC3L1	67220561	67220923	2	1	+	NA	NA	NA	NA	NA	NA	NA	NA	NA	NA	NA	NA	NA	NA	NA	NA	NA	NA	NA	NA	0.13	0.00883778	15	0.733333	0.222869	NA	NA	NA	NA	NA	NA	NA	NA	NA	NA	NA	NA	NA	NA	NA	0.13
chr17	74086409	74086479	EXOC7	74085402	74090494	2	5	ND	NA	NA	NA	NA	NA	0.2	5.38498e-10	79	0.734177	0.201127	0.12	0.0136715	32	0.5625	0.146515	0.19	2.96523e-05	29	0.655172	0.226073	-0.13	0.0072623	17	0.529412	-0.451779	-0.15	0.00576377	28	0.571429	0.235084	NA	NA	NA	NA	NA	NA	NA	NA	NA	NA	0.2
chr17	74087223	74087317	EXOC7	74086479	74090494	2	5	ND	NA	NA	NA	NA	NA	-0.14	0.00077492	82	0.54878	0.0987547	-0.1	0.0164238	35	0.628571	-0.0121962	-0.1	0.0381971	26	0.538462	-0.0700627	0.17	0.000843168	45	0.888889	0.0545262	NA	NA	NA	NA	NA	NA	NA	NA	NA	NA	-0.13	0.00146414	40	0.675	-0.321433	0.17
chr17	74086409	74086479	EXOC7	74085402	74087223	2	1	-	NA	NA	NA	NA	NA	NA	NA	NA	NA	NA	NA	NA	NA	NA	NA	NA	NA	NA	NA	NA	-0.15	8.75507e-05	41	0.731707	-0.103444	NA	NA	NA	NA	NA	NA	NA	NA	NA	NA	NA	NA	NA	NA	NA	0.15
chr17	74086409	74087317	EXOC7	74085402	74090494	2	1	-	NA	NA	NA	NA	NA	NA	NA	NA	NA	NA	NA	NA	NA	NA	NA	NA	NA	NA	NA	NA	-0.1	4.14573e-05	59	0.508475	-0.276825	NA	NA	NA	NA	NA	NA	NA	NA	NA	NA	NA	NA	NA	NA	NA	0.1
chr9	37781982	37782135	EXOSC3	37780878	37783910	2	3	+	NA	NA	NA	NA	NA	NA	NA	NA	NA	NA	0.13	0.000153081	35	0.571429	0.0590085	NA	NA	NA	NA	NA	NA	NA	NA	NA	NA	0.12	0.00253346	28	0.642857	0.0997546	0.13	0.0124037	16	0.75	0.121133	NA	NA	NA	NA	NA	0.13
chr4	38870018	38880048	FAM114A1	38869456	38893363	1	1	+	NA	NA	NA	NA	NA	0.16	0.0198022	17	0.823529	0.255616	NA	NA	NA	NA	NA	NA	NA	NA	NA	NA	NA	NA	NA	NA	NA	NA	NA	NA	NA	NA	NA	NA	NA	NA	NA	NA	NA	NA	NA	NA	0.16
chr4	38870018	38870168	FAM114A1	38869456	38879691	1	1	+	NA	NA	NA	NA	NA	NA	NA	NA	NA	NA	0.13	0.0354067	22	0.590909	0.0524687	NA	NA	NA	NA	NA	NA	NA	NA	NA	NA	NA	NA	NA	NA	NA	NA	NA	NA	NA	NA	NA	NA	NA	NA	NA	0.13
chr7	22986570	22986867	FAM126A	22985783	22999874	2	1	-	NA	NA	NA	NA	NA	-0.2	0.000376143	46	0.652174	0.422764	NA	NA	NA	NA	NA	NA	NA	NA	NA	NA	NA	NA	NA	NA	NA	NA	NA	NA	NA	NA	NA	NA	NA	NA	NA	NA	NA	NA	NA	NA	0.2
chr2	201852087	201852256	FAM126B	201846595	201852984	2	1	-	NA	NA	NA	NA	NA	-0.12	0.0307567	18	0.777778	0.0286347	NA	NA	NA	NA	NA	NA	NA	NA	NA	NA	NA	NA	NA	NA	NA	NA	NA	NA	NA	NA	NA	NA	NA	NA	NA	NA	NA	NA	NA	NA	0.12
chr3	184056174	184056318	FAM131A	184055160	184059511	1	1	-	NA	NA	NA	NA	NA	-0.28	0.00336167	20	0.8	-0.0769575	NA	NA	NA	NA	NA	NA	NA	NA	NA	NA	NA	NA	NA	NA	NA	NA	NA	NA	NA	NA	NA	NA	NA	NA	NA	NA	NA	NA	NA	NA	0.28
chr5	93386435	93386537	FAM172A	93300229	93388830	2	1	+	NA	NA	NA	NA	NA	0.1	4.5309e-06	72	0.625	-0.28151	NA	NA	NA	NA	NA	NA	NA	NA	NA	NA	NA	NA	NA	NA	NA	NA	NA	NA	NA	NA	NA	NA	NA	NA	NA	NA	NA	NA	NA	NA	0.1
chr6	119281933	119282029	FAM184A	119281350	119282925	2	1	-	NA	NA	NA	NA	NA	NA	NA	NA	NA	NA	NA	NA	NA	NA	NA	NA	NA	NA	NA	NA	NA	NA	NA	NA	NA	NA	NA	NA	NA	NA	NA	NA	NA	NA	NA	-0.1	0.0262457	22	0.636364	0.0889069	0.1
chr1	155223649	155224248	FAM189B	155223524	155224443	2	1	+	NA	NA	NA	NA	NA	0.11	0.00022797	72	0.611111	0.0874769	NA	NA	NA	NA	NA	NA	NA	NA	NA	NA	NA	NA	NA	NA	NA	NA	NA	NA	NA	NA	NA	NA	NA	NA	NA	NA	NA	NA	NA	NA	0.11
chr5	176958953	176959133	FAM193B	176958523	176959443	2	1	-	NA	NA	NA	NA	NA	-0.13	0.00112322	19	0.842105	0.469312	NA	NA	NA	NA	NA	NA	NA	NA	NA	NA	NA	NA	NA	NA	NA	NA	NA	NA	NA	NA	NA	NA	NA	NA	NA	NA	NA	NA	NA	NA	0.13
chr5	176958953	176959202	FAM193B	176958523	176959443	2	1	-	NA	NA	NA	NA	NA	-0.16	7.07207e-05	39	0.692308	0.342924	NA	NA	NA	NA	NA	NA	NA	NA	NA	NA	NA	NA	NA	NA	NA	NA	NA	NA	NA	NA	NA	NA	NA	NA	NA	NA	NA	NA	NA	NA	0.16
chr15	49881972	49882205	FAM227B	49880281	49903411	2	1	+	NA	NA	NA	NA	NA	NA	NA	NA	NA	NA	NA	NA	NA	NA	NA	NA	NA	NA	NA	NA	0.11	0.0168779	17	0.529412	NA	NA	NA	NA	NA	NA	NA	NA	NA	NA	NA	NA	NA	NA	NA	NA	0.11
chr15	49758731	49758962	FAM227B	49716781	49775347	1	1	-	NA	NA	NA	NA	NA	NA	NA	NA	NA	NA	-0.1	0.0330739	19	0.315789	NA	NA	NA	NA	NA	NA	NA	NA	NA	NA	NA	NA	NA	NA	NA	NA	NA	NA	NA	NA	NA	NA	NA	NA	NA	NA	0.1
chr3	58639400	58639509	FAM3D	58635063	58641277	2	1	-	NA	NA	NA	NA	NA	NA	NA	NA	NA	NA	NA	NA	NA	NA	NA	NA	NA	NA	NA	NA	NA	NA	NA	NA	NA	NA	NA	NA	NA	NA	-0.12	0.0137484	18	0.444444	0.145406	NA	NA	NA	NA	NA	0.12
chr11	95512241	95512300	FAM76B	95512122	95512770	2	1	-	NA	NA	NA	NA	NA	-0.11	8.0297e-09	79	0.56962	0.221741	NA	NA	NA	NA	NA	NA	NA	NA	NA	NA	NA	NA	NA	NA	NA	NA	NA	NA	NA	NA	NA	NA	NA	NA	NA	NA	NA	NA	NA	NA	0.11
chr4	187511521	187511558	FAT1	187510375	187516842	2	2	-	NA	NA	NA	NA	NA	-0.1	0.0022111	92	0.695652	-0.245006	NA	NA	NA	NA	NA	NA	NA	NA	NA	NA	NA	NA	NA	NA	NA	NA	NA	NA	NA	NA	-0.12	0.00304313	18	0.5	-0.133202	NA	NA	NA	NA	NA	0.12
chr3	13663274	13663416	FBLN2	13661332	13667944	1	5	-	NA	NA	NA	NA	NA	-0.53	6.13152e-13	95	0.989474	0.473251	-0.36	3.54686e-06	33	0.878788	-0.0397101	NA	NA	NA	NA	NA	NA	NA	NA	NA	NA	-0.4	4.61936e-05	27	1	-0.201812	-0.53	0.00589407	15	0.933333	0.403597	-0.36	1.06047e-07	35	0.971429	0.411594	0.53
chr19	9923906	9923951	FBXL12	9922394	9929220	2	2	-	NA	NA	NA	NA	NA	-0.12	2.57892e-09	77	0.571429	0.109737	NA	NA	NA	NA	NA	NA	NA	NA	NA	NA	NA	NA	NA	NA	NA	-0.11	0.00848118	26	0.5	-0.253986	NA	NA	NA	NA	NA	NA	NA	NA	NA	NA	0.12
chr8	382885	382936	FBXO25	381445	385614	1	1	-	NA	NA	NA	NA	NA	NA	NA	NA	NA	NA	NA	NA	NA	NA	NA	NA	NA	NA	NA	NA	NA	NA	NA	NA	NA	-0.13	0.00716865	29	0.655172	-0.17071	NA	NA	NA	NA	NA	NA	NA	NA	NA	NA	0.13
chr16	87392016	87392104	FBXO31	87380857	87393900	2	3	-	NA	NA	NA	NA	NA	-0.14	2.29022e-08	68	0.632353	0.593758	NA	NA	NA	NA	NA	-0.14	0.0206863	27	0.62963	0.236708	NA	NA	NA	NA	NA	NA	NA	NA	NA	NA	-0.17	0.0217753	18	0.611111	0.0947053	NA	NA	NA	NA	NA	0.17
chr5	147806775	147807511	FBXO38	147805265	147812986	1	1	-	NA	NA	NA	NA	NA	-0.11	0.00326234	50	0.7	-0.0529858	NA	NA	NA	NA	NA	NA	NA	NA	NA	NA	NA	NA	NA	NA	NA	NA	NA	NA	NA	NA	NA	NA	NA	NA	NA	NA	NA	NA	NA	NA	0.11
chr15	91434211	91434422	FES	91433715	91434783	1	1	-	-0.13	0.0124194	24	0.541667	0.137173	NA	NA	NA	NA	NA	NA	NA	NA	NA	NA	NA	NA	NA	NA	NA	NA	NA	NA	NA	NA	NA	NA	NA	NA	NA	NA	NA	NA	NA	NA	NA	NA	NA	NA	NA	0.13
chr8	38287199	38287467	FGFR1	38285954	38314873	2	1	-	NA	NA	NA	NA	NA	NA	NA	NA	NA	NA	NA	NA	NA	NA	NA	NA	NA	NA	NA	NA	-0.25	1.64579e-07	59	0.898305	0.0173239	NA	NA	NA	NA	NA	NA	NA	NA	NA	NA	NA	NA	NA	NA	NA	0.25
chr12	27113447	27113562	FGFR1OP2	27110677	27116274	1	2	ND	NA	NA	NA	NA	NA	-0.14	7.85389e-05	53	0.660377	0.213565	NA	NA	NA	NA	NA	NA	NA	NA	NA	NA	0.15	0.000657193	33	0.818182	-0.157366	NA	NA	NA	NA	NA	NA	NA	NA	NA	NA	NA	NA	NA	NA	NA	0.15
chr10	123324951	123325219	FGFR2	123324094	123353222	2	1	-	NA	NA	NA	NA	NA	NA	NA	NA	NA	NA	NA	NA	NA	NA	NA	NA	NA	NA	NA	NA	NA	NA	NA	NA	NA	NA	NA	NA	NA	NA	NA	NA	NA	NA	NA	-0.1	0.00357141	31	0.516129	0.427302	0.1
chr7	50515665	50515754	FIGNL1	50514996	50515878	2	1	-	NA	NA	NA	NA	NA	-0.15	0.000170537	44	0.613636	-0.052759	NA	NA	NA	NA	NA	NA	NA	NA	NA	NA	NA	NA	NA	NA	NA	NA	NA	NA	NA	NA	NA	NA	NA	NA	NA	NA	NA	NA	NA	NA	0.15
chr4	54280781	54280890	FIP1L1	54266007	54292038	1	2	-	NA	NA	NA	NA	NA	NA	NA	NA	NA	NA	NA	NA	NA	NA	NA	NA	NA	NA	NA	NA	NA	NA	NA	NA	NA	-0.11	0.000441852	29	0.448276	NA	-0.14	0.00796658	18	0.722222	NA	NA	NA	NA	NA	NA	0.14
chr4	54306748	54306776	FIP1L1	54294351	54308819	1	1	-	NA	NA	NA	NA	NA	NA	NA	NA	NA	NA	NA	NA	NA	NA	NA	NA	NA	NA	NA	NA	-0.14	1.25792e-07	62	0.612903	NA	NA	NA	NA	NA	NA	NA	NA	NA	NA	NA	NA	NA	NA	NA	NA	0.14
chr4	54245239	54245285	FIP1L1	54244091	54245391	1	1	-	NA	NA	NA	NA	NA	NA	NA	NA	NA	NA	NA	NA	NA	NA	NA	NA	NA	NA	NA	NA	-0.11	0.000314018	56	0.553571	NA	NA	NA	NA	NA	NA	NA	NA	NA	NA	NA	NA	NA	NA	NA	NA	0.11
chr14	58752308	58752475	FLJ31306	58740729	58758352	2	1	+	NA	NA	NA	NA	NA	NA	NA	NA	NA	NA	NA	NA	NA	NA	NA	NA	NA	NA	NA	NA	NA	NA	NA	NA	NA	NA	NA	NA	NA	NA	NA	NA	NA	NA	NA	0.12	0.0498246	16	0.625	-0.31078	0.12
chr14	58752308	58753546	FLJ31306	58740729	58758352	2	1	+	NA	NA	NA	NA	NA	0.11	0.0194618	18	0.722222	0.0255647	NA	NA	NA	NA	NA	NA	NA	NA	NA	NA	NA	NA	NA	NA	NA	NA	NA	NA	NA	NA	NA	NA	NA	NA	NA	NA	NA	NA	NA	NA	0.11
chrX	153585618	153585643	FLNA	153583441	153585801	2	3	+	NA	NA	NA	NA	NA	0.2	6.13152e-13	95	0.831579	-0.368599	0.15	5.49458e-07	35	0.742857	-0.147623	NA	NA	NA	NA	NA	NA	NA	NA	NA	NA	NA	NA	NA	NA	NA	0.34	0.00279968	18	0.944444	-0.254751	NA	NA	NA	NA	NA	0.34
chr3	58117653	58117747	FLNB	58116636	58118534	1	1	-	NA	NA	NA	NA	NA	NA	NA	NA	NA	NA	NA	NA	NA	NA	NA	NA	NA	NA	NA	NA	NA	NA	NA	NA	NA	NA	NA	NA	NA	NA	-0.15	0.0217753	18	0.666667	0.117801	NA	NA	NA	NA	NA	0.15
chr17	27212874	27212966	FLOT2	27210250	27215962	2	1	-	NA	NA	NA	NA	NA	NA	NA	NA	NA	NA	NA	NA	NA	NA	NA	NA	NA	NA	NA	NA	-0.12	0.00424053	36	0.722222	-0.22443	NA	NA	NA	NA	NA	NA	NA	NA	NA	NA	NA	NA	NA	NA	NA	0.12
chr12	50040421	50040537	FMNL3	50039687	50040668	2	2	-	NA	NA	NA	NA	NA	-0.11	0.00341566	61	0.639344	0.0164337	NA	NA	NA	NA	NA	NA	NA	NA	NA	NA	-0.19	0.000238595	45	0.644444	-0.362239	NA	NA	NA	NA	NA	NA	NA	NA	NA	NA	NA	NA	NA	NA	NA	0.19
chr1	171079938	171080139	FMO3	171077363	171083146	1	1	+	NA	NA	NA	NA	NA	NA	NA	NA	NA	NA	0.14	0.0104036	24	0.541667	-0.106059	NA	NA	NA	NA	NA	NA	NA	NA	NA	NA	NA	NA	NA	NA	NA	NA	NA	NA	NA	NA	NA	NA	NA	NA	NA	0.14
chr2	216236831	216237099	FN1	216236739	216238044	2	6	+	0.2	5.20874e-05	30	0.833333	-0.0399835	0.11	6.13152e-13	95	0.589474	0.425314	0.19	8.6904e-08	36	0.916667	0.0219908	NA	NA	NA	NA	NA	0.1	8.41662e-08	62	0.467742	0.268056	0.15	4.61936e-05	28	0.821429	0.445737	NA	NA	NA	NA	NA	0.1	2.48194e-06	42	0.547619	0.401293	0.2
chr2	216257653	216257927	FN1	216256538	216259250	2	3	+	0.1	6.46197e-05	30	0.266667	0.0628472	NA	NA	NA	NA	NA	0.11	8.6904e-08	36	0.527778	-0.051666	NA	NA	NA	NA	NA	NA	NA	NA	NA	NA	NA	NA	NA	NA	NA	NA	NA	NA	NA	NA	0.14	0.000690118	37	0.594595	0.178723	0.14
chr2	216245533	216245804	FN1	216244041	216246934	2	3	+	0.16	1.37072e-05	30	0.566667	-0.0608075	0.17	1.36954e-11	94	0.755319	0.180773	NA	NA	NA	NA	NA	NA	NA	NA	NA	NA	NA	NA	NA	NA	NA	0.25	0.000263963	25	0.92	0.41899	NA	NA	NA	NA	NA	NA	NA	NA	NA	NA	0.25
chr9	132686122	132686306	FNBP1	132671279	132687238	2	1	-	NA	NA	NA	NA	NA	NA	NA	NA	NA	NA	NA	NA	NA	NA	NA	NA	NA	NA	NA	NA	-0.22	7.32091e-06	50	0.78	-0.258431	NA	NA	NA	NA	NA	NA	NA	NA	NA	NA	NA	NA	NA	NA	NA	0.22
chr9	132678244	132686306	FNBP1	132671279	132687238	2	1	-	NA	NA	NA	NA	NA	NA	NA	NA	NA	NA	NA	NA	NA	NA	NA	NA	NA	NA	NA	NA	-0.3	0.000962109	15	0.933333	-0.29485	NA	NA	NA	NA	NA	NA	NA	NA	NA	NA	NA	NA	NA	NA	NA	0.3
chr11	47747288	47747389	FNBP4	47746331	47752925	2	3	-	NA	NA	NA	NA	NA	-0.11	2.62346e-06	89	0.606742	0.36914	NA	NA	NA	NA	NA	NA	NA	NA	NA	NA	NA	NA	NA	NA	NA	-0.15	0.0164518	24	0.583333	0.193919	NA	NA	NA	NA	NA	-0.11	0.0151122	35	0.542857	-0.124019	0.15
chr5	131046270	131046355	FNIP1	131044966	131052257	2	1	+	NA	NA	NA	NA	NA	0.3	0.00261774	30	0.933333	0.295325	NA	NA	NA	NA	NA	NA	NA	NA	NA	NA	NA	NA	NA	NA	NA	NA	NA	NA	NA	NA	NA	NA	NA	NA	NA	NA	NA	NA	NA	NA	0.3
chr4	159754952	159755043	FNIP2	159754781	159756556	1	1	-	NA	NA	NA	NA	NA	NA	NA	NA	NA	NA	NA	NA	NA	NA	NA	NA	NA	NA	NA	NA	-0.22	6.54198e-07	45	0.755556	0.259909	NA	NA	NA	NA	NA	NA	NA	NA	NA	NA	NA	NA	NA	NA	NA	0.22
chr11	71901619	71901686	FOLR1	71900804	71903209	1	1	+	NA	NA	NA	NA	NA	NA	NA	NA	NA	NA	0.11	0.00769247	23	0.782609	-0.124884	NA	NA	NA	NA	NA	NA	NA	NA	NA	NA	NA	NA	NA	NA	NA	NA	NA	NA	NA	NA	NA	NA	NA	NA	NA	0.11
chr11	65161043	65161146	FRMD8	65157000	65161511	1	1	-	NA	NA	NA	NA	NA	-0.1	0.00155138	37	0.405405	-0.37762	NA	NA	NA	NA	NA	NA	NA	NA	NA	NA	NA	NA	NA	NA	NA	NA	NA	NA	NA	NA	NA	NA	NA	NA	NA	NA	NA	NA	NA	NA	0.1
chr3	180688862	180688944	FXR1	180688147	180693100	1	2	-	NA	NA	NA	NA	NA	NA	NA	NA	NA	NA	NA	NA	NA	NA	NA	-0.11	0.000210212	30	0.6	-0.0909581	NA	NA	NA	NA	NA	NA	NA	NA	NA	NA	-0.22	0.0326764	17	0.647059	-0.108291	NA	NA	NA	NA	NA	0.22
chr17	42152336	42152456	G6PC3	42152139	42152677	1	1	-	NA	NA	NA	NA	NA	NA	NA	NA	NA	NA	NA	NA	NA	NA	NA	NA	NA	NA	NA	NA	NA	NA	NA	NA	NA	-0.17	0.00216802	28	0.714286	-0.0106555	NA	NA	NA	NA	NA	NA	NA	NA	NA	NA	0.17
chr4	144355240	144355322	GAB1	144354870	144359151	1	3	ND	NA	NA	NA	NA	NA	0.13	4.30677e-06	81	0.567901	0.132009	NA	NA	NA	NA	NA	NA	NA	NA	NA	NA	-0.18	1.54762e-06	44	0.818182	0.351319	-0.19	0.000347811	22	0.727273	0.240798	NA	NA	NA	NA	NA	NA	NA	NA	NA	NA	0.19
chr11	62401781	62401848	GANAB	62400987	62402292	2	1	-	NA	NA	NA	NA	NA	NA	NA	NA	NA	NA	NA	NA	NA	NA	NA	NA	NA	NA	NA	NA	-0.12	6.24695e-08	62	0.709677	-0.279194	NA	NA	NA	NA	NA	NA	NA	NA	NA	NA	NA	NA	NA	NA	NA	0.12
chr1	173833621	173833641	GAS5	173833443	173833812	2	1	+	NA	NA	NA	NA	NA	0.11	0.000353307	49	0.469388	0.228315	NA	NA	NA	NA	NA	NA	NA	NA	NA	NA	NA	NA	NA	NA	NA	NA	NA	NA	NA	NA	NA	NA	NA	NA	NA	NA	NA	NA	NA	NA	0.11
chrX	14044258	14044341	GEMIN8	14039631	14047895	2	1	-	NA	NA	NA	NA	NA	-0.1	0.000298553	91	0.659341	-0.183131	NA	NA	NA	NA	NA	NA	NA	NA	NA	NA	NA	NA	NA	NA	NA	NA	NA	NA	NA	NA	NA	NA	NA	NA	NA	NA	NA	NA	NA	NA	0.1
chr22	24985123	24985262	GGT1	24984298	24985788	2	1	-	NA	NA	NA	NA	NA	NA	NA	NA	NA	NA	NA	NA	NA	NA	NA	NA	NA	NA	NA	NA	NA	NA	NA	NA	NA	NA	NA	NA	NA	NA	NA	NA	NA	NA	NA	-0.12	0.00575309	20	0.7	0.00662114	0.12
chr22	24985123	24985362	GGT1	24984298	24985788	2	1	-	NA	NA	NA	NA	NA	NA	NA	NA	NA	NA	NA	NA	NA	NA	NA	NA	NA	NA	NA	NA	NA	NA	NA	NA	NA	NA	NA	NA	NA	NA	NA	NA	NA	NA	NA	-0.13	0.00918829	19	0.631579	-0.00140978	0.13
chr17	4462637	4462752	GGT6	4462353	4462852	2	1	-	NA	NA	NA	NA	NA	NA	NA	NA	NA	NA	NA	NA	NA	NA	NA	NA	NA	NA	NA	NA	NA	NA	NA	NA	NA	NA	NA	NA	NA	NA	-0.14	0.00743279	16	0.6875	0.311429	NA	NA	NA	NA	NA	0.14
chr16	58437001	58437236	GINS3	58426692	58438402	1	1	+	NA	NA	NA	NA	NA	0.15	0.000529009	43	0.72093	0.385286	NA	NA	NA	NA	NA	NA	NA	NA	NA	NA	NA	NA	NA	NA	NA	NA	NA	NA	NA	NA	NA	NA	NA	NA	NA	NA	NA	NA	NA	NA	0.15
chr12	110383064	110383155	GIT2	110377053	110385060	2	3	-	NA	NA	NA	NA	NA	-0.27	8.07286e-13	93	0.784946	0.112528	NA	NA	NA	NA	NA	-0.22	0.000189525	29	0.827586	-0.037988	NA	NA	NA	NA	NA	NA	NA	NA	NA	NA	-0.21	0.0427729	16	0.8125	-0.0342423	NA	NA	NA	NA	NA	0.27
chrX	30715848	30715867	GK	30714801	30718530	1	2	ND	NA	NA	NA	NA	NA	-0.29	0.0005594	21	0.761905	-0.444174	NA	NA	NA	NA	NA	NA	NA	NA	NA	NA	0.16	0.00027095	47	0.617021	-0.236956	NA	NA	NA	NA	NA	NA	NA	NA	NA	NA	NA	NA	NA	NA	NA	0.29
chrX	30745582	30745670	GK	30742299	30746848	1	1	+	NA	NA	NA	NA	NA	NA	NA	NA	NA	NA	NA	NA	NA	NA	NA	NA	NA	NA	NA	NA	NA	NA	NA	NA	NA	NA	NA	NA	NA	NA	0.14	0.0247709	17	0.647059	0.0529421	NA	NA	NA	NA	NA	0.14
chrX	30705649	30705734	GK	30695570	30709239	1	1	-	-0.23	0.00280969	20	0.9	0.317166	NA	NA	NA	NA	NA	NA	NA	NA	NA	NA	NA	NA	NA	NA	NA	NA	NA	NA	NA	NA	NA	NA	NA	NA	NA	NA	NA	NA	NA	NA	NA	NA	NA	NA	NA	0.23
chr3	141903552	141904636	GK5	141901892	141904770	2	1	-	NA	NA	NA	NA	NA	-0.12	0.00257881	19	0.631579	0.104647	NA	NA	NA	NA	NA	NA	NA	NA	NA	NA	NA	NA	NA	NA	NA	NA	NA	NA	NA	NA	NA	NA	NA	NA	NA	NA	NA	NA	NA	NA	0.12
chr9	86383732	86383886	GKAP1	86368275	86395296	2	1	-	-0.1	0.0451257	15	0.466667	-0.0083155	NA	NA	NA	NA	NA	NA	NA	NA	NA	NA	NA	NA	NA	NA	NA	NA	NA	NA	NA	NA	NA	NA	NA	NA	NA	NA	NA	NA	NA	NA	NA	NA	NA	NA	NA	0.1
chr2	220104641	220105008	GLB1L	220104556	220107235	2	1	+	NA	NA	NA	NA	NA	NA	NA	NA	NA	NA	NA	NA	NA	NA	NA	NA	NA	NA	NA	NA	NA	NA	NA	NA	NA	NA	NA	NA	NA	NA	NA	NA	NA	NA	NA	0.15	0.00399276	17	0.705882	0.0391356	0.15
chr9	131269494	131269620	GLE1	131267184	131271154	1	1	+	NA	NA	NA	NA	NA	0.14	4.87474e-08	79	0.670886	0.405096	NA	NA	NA	NA	NA	NA	NA	NA	NA	NA	NA	NA	NA	NA	NA	NA	NA	NA	NA	NA	NA	NA	NA	NA	NA	NA	NA	NA	NA	NA	0.14
chr8	144351529	144351691	GLI4	144349655	144356873	1	1	+	NA	NA	NA	NA	NA	0.13	0.000448386	54	0.611111	NA	NA	NA	NA	NA	NA	NA	NA	NA	NA	NA	NA	NA	NA	NA	NA	NA	NA	NA	NA	NA	NA	NA	NA	NA	NA	NA	NA	NA	NA	NA	0.13
chr1	1262215	1262413	GLTPD1	1260483	1262620	1	1	+	NA	NA	NA	NA	NA	0.1	4.19393e-09	93	0.548387	0.127546	NA	NA	NA	NA	NA	NA	NA	NA	NA	NA	NA	NA	NA	NA	NA	NA	NA	NA	NA	NA	NA	NA	NA	NA	NA	NA	NA	NA	NA	NA	0.1
chr9	131029472	131029554	GOLGA2	131028605	131029736	2	4	-	-0.22	0.00167554	23	0.652174	-0.0475949	NA	NA	NA	NA	NA	-0.22	1.12577e-05	35	0.742857	-0.151192	NA	NA	NA	NA	NA	NA	NA	NA	NA	NA	-0.14	0.000992808	27	0.62963	0.224719	-0.15	0.0215863	17	0.705882	-0.08372	NA	NA	NA	NA	NA	0.22
chr9	131035063	131035145	GOLGA2	131030804	131036128	2	4	-	-0.16	0.00658547	21	0.809524	0.127056	-0.28	8.07286e-13	93	0.870968	-0.359967	-0.19	0.000107099	33	0.666667	-0.172992	-0.11	0.00341976	29	0.517241	-0.254613	NA	NA	NA	NA	NA	NA	NA	NA	NA	NA	NA	NA	NA	NA	NA	NA	NA	NA	NA	NA	0.28
chr3	37402733	37402797	GOLGA4	37396679	37407570	1	6	ND	0.17	0.000505768	29	0.689655	0.0567397	0.35	6.13152e-13	95	0.821053	0.0694163	0.2	2.17794e-05	31	0.580645	0.107827	0.12	0.000110968	31	0.580645	0.345411	-0.11	9.61897e-05	62	0.612903	0.278496	NA	NA	NA	NA	NA	NA	NA	NA	NA	NA	0.11	1.22418e-05	42	0.571429	-0.309094	0.35
chr3	37308332	37308432	GOLGA4	37292976	37315026	1	1	-	NA	NA	NA	NA	NA	-0.13	2.30022e-08	75	0.546667	0.270167	NA	NA	NA	NA	NA	NA	NA	NA	NA	NA	NA	NA	NA	NA	NA	NA	NA	NA	NA	NA	NA	NA	NA	NA	NA	NA	NA	NA	NA	NA	0.13
chr3	121438492	121438616	GOLGB1	121437349	121441108	2	1	-	NA	NA	NA	NA	NA	NA	NA	NA	NA	NA	NA	NA	NA	NA	NA	NA	NA	NA	NA	NA	-0.28	2.91869e-07	30	0.933333	0.0652906	NA	NA	NA	NA	NA	NA	NA	NA	NA	NA	NA	NA	NA	NA	NA	0.28
chr6	46822451	46822519	GPR116	46821809	46823710	2	2	+	NA	NA	NA	NA	NA	0.12	9.2893e-07	53	0.698113	-0.42727	NA	NA	NA	NA	NA	NA	NA	NA	NA	NA	0.3	0.000106035	19	1	0.0653879	NA	NA	NA	NA	NA	NA	NA	NA	NA	NA	NA	NA	NA	NA	NA	0.3
chr11	64055192	64055687	GPR137	64054487	64055811	1	1	-	NA	NA	NA	NA	NA	NA	NA	NA	NA	NA	NA	NA	NA	NA	NA	NA	NA	NA	NA	NA	NA	NA	NA	NA	NA	-0.1	0.0107864	29	0.517241	0.0864861	NA	NA	NA	NA	NA	NA	NA	NA	NA	NA	0.1
chr16	57675502	57675621	GPR56	57654049	57684164	1	1	+	NA	NA	NA	NA	NA	NA	NA	NA	NA	NA	NA	NA	NA	NA	NA	NA	NA	NA	NA	NA	0.21	3.86316e-05	41	0.585366	-0.371553	NA	NA	NA	NA	NA	NA	NA	NA	NA	NA	NA	NA	NA	NA	NA	0.21
chr7	50772836	50773021	GRB10	50771606	50799968	2	1	+	NA	NA	NA	NA	NA	NA	NA	NA	NA	NA	NA	NA	NA	NA	NA	NA	NA	NA	NA	NA	0.11	0.0301346	17	0.588235	0.276056	NA	NA	NA	NA	NA	NA	NA	NA	NA	NA	NA	NA	NA	NA	NA	0.11
chr7	74133197	74133261	GTF2I	74131271	74143123	1	1	+	NA	NA	NA	NA	NA	NA	NA	NA	NA	NA	0.11	1.60531e-05	36	0.472222	-0.0373417	NA	NA	NA	NA	NA	NA	NA	NA	NA	NA	NA	NA	NA	NA	NA	NA	NA	NA	NA	NA	NA	NA	NA	NA	NA	0.11
chr22	23982494	23995132	GUSBP11	23981130	24002051	2	1	-	NA	NA	NA	NA	NA	NA	NA	NA	NA	NA	NA	NA	NA	NA	NA	NA	NA	NA	NA	NA	NA	NA	NA	NA	NA	NA	NA	NA	NA	NA	NA	NA	NA	NA	NA	-0.17	0.0182928	23	0.782609	NA	0.17
chr12	48189688	48189800	HDAC7	48189551	48189989	2	1	+	NA	NA	NA	NA	NA	NA	NA	NA	NA	NA	NA	NA	NA	NA	NA	NA	NA	NA	NA	NA	NA	NA	NA	NA	NA	NA	NA	NA	NA	NA	NA	NA	NA	NA	NA	0.14	5.30235e-08	38	0.710526	0.347601	0.14
chr1	935071	935168	HES4	934994	935245	2	2	+	NA	NA	NA	NA	NA	0.1	0.00441648	35	0.571429	0.0534144	NA	NA	NA	NA	NA	NA	NA	NA	NA	NA	0.18	0.0477897	15	0.6	0.203653	NA	NA	NA	NA	NA	NA	NA	NA	NA	NA	NA	NA	NA	NA	NA	0.18
chr2	191073605	191073640	HIBCH	191069959	191077681	2	1	-	NA	NA	NA	NA	NA	NA	NA	NA	NA	NA	NA	NA	NA	NA	NA	NA	NA	NA	NA	NA	NA	NA	NA	NA	NA	-0.11	0.000552833	29	0.448276	0.463409	NA	NA	NA	NA	NA	NA	NA	NA	NA	NA	0.11
chr6	32903118	32903155	HLA-DMB	32902765	32903312	2	2	ND	NA	NA	NA	NA	NA	NA	NA	NA	NA	NA	NA	NA	NA	NA	NA	-0.31	0.00217308	31	0.774194	NA	0.25	5.10927e-08	62	0.806452	NA	NA	NA	NA	NA	NA	NA	NA	NA	NA	NA	NA	NA	NA	NA	NA	0.31
chr21	40719304	40719410	HMGN1	40717885	40720217	2	1	+	NA	NA	NA	NA	NA	0.1	0.035995	23	0.695652	0.268399	NA	NA	NA	NA	NA	NA	NA	NA	NA	NA	NA	NA	NA	NA	NA	NA	NA	NA	NA	NA	NA	NA	NA	NA	NA	NA	NA	NA	NA	NA	0.1
chr12	54676862	54677019	HNRNPA1	54676659	54677595	1	1	-	NA	NA	NA	NA	NA	NA	NA	NA	NA	NA	NA	NA	NA	NA	NA	NA	NA	NA	NA	NA	NA	NA	NA	NA	NA	NA	NA	NA	NA	NA	-0.33	0.00279968	18	0.388889	-0.293518	NA	NA	NA	NA	NA	0.33
chr7	26230612	26230749	HNRNPA2B1	26230081	26232114	2	2	-	NA	NA	NA	NA	NA	-0.21	4.62887e-09	66	0.80303	-0.552305	-0.11	0.0300933	32	0.5	-0.0273545	NA	NA	NA	NA	NA	NA	NA	NA	NA	NA	NA	NA	NA	NA	NA	NA	NA	NA	NA	NA	NA	NA	NA	NA	NA	0.21
chr10	99358531	99359921	HOGA1	99344672	99361613	1	2	-	-0.14	0.000210543	23	0.652174	0.519703	NA	NA	NA	NA	NA	NA	NA	NA	NA	NA	NA	NA	NA	NA	NA	-0.16	4.48492e-07	53	0.622642	0.462114	NA	NA	NA	NA	NA	NA	NA	NA	NA	NA	NA	NA	NA	NA	NA	0.16
chr8	21974387	21974553	HR	21973942	21976462	2	1	-	NA	NA	NA	NA	NA	NA	NA	NA	NA	NA	NA	NA	NA	NA	NA	NA	NA	NA	NA	NA	NA	NA	NA	NA	NA	NA	NA	NA	NA	NA	-0.19	0.00888788	15	0.733333	-0.0541685	NA	NA	NA	NA	NA	0.19
chr6	122749047	122749102	HSF2	122744832	122752574	1	1	-	NA	NA	NA	NA	NA	NA	NA	NA	NA	NA	-0.12	0.0269764	30	0.666667	-0.0316911	NA	NA	NA	NA	NA	NA	NA	NA	NA	NA	NA	NA	NA	NA	NA	NA	NA	NA	NA	NA	NA	NA	NA	NA	NA	0.12
chr1	22215160	22215212	HSPG2	22214560	22216473	2	1	-	NA	NA	NA	NA	NA	NA	NA	NA	NA	NA	NA	NA	NA	NA	NA	-0.11	0.0120938	22	0.590909	0.0088082	NA	NA	NA	NA	NA	NA	NA	NA	NA	NA	NA	NA	NA	NA	NA	NA	NA	NA	NA	NA	0.11
chr1	43918573	43918676	HYI	43917991	43919083	2	1	-	NA	NA	NA	NA	NA	NA	NA	NA	NA	NA	NA	NA	NA	NA	NA	NA	NA	NA	NA	NA	-0.15	0.00287457	30	0.566667	NA	NA	NA	NA	NA	NA	NA	NA	NA	NA	NA	NA	NA	NA	NA	NA	0.15
chr3	129177441	129180148	IFT122	129170842	129182402	1	1	-	NA	NA	NA	NA	NA	NA	NA	NA	NA	NA	NA	NA	NA	NA	NA	NA	NA	NA	NA	NA	-0.11	8.8952e-06	54	0.574074	-0.022477	NA	NA	NA	NA	NA	NA	NA	NA	NA	NA	NA	NA	NA	NA	NA	0.11
chr2	27668611	27668711	IFT172	27668317	27668795	2	2	ND	NA	NA	NA	NA	NA	NA	NA	NA	NA	NA	-0.18	0.000214012	36	0.777778	-0.123667	NA	NA	NA	NA	NA	NA	NA	NA	NA	NA	0.19	0.0098676	23	0.652174	0.0139621	NA	NA	NA	NA	NA	NA	NA	NA	NA	NA	0.19
chr9	26992380	27004004	IFT74	26990194	27009017	1	1	-	NA	NA	NA	NA	NA	NA	NA	NA	NA	NA	NA	NA	NA	NA	NA	NA	NA	NA	NA	NA	-0.12	6.46181e-06	38	0.605263	0.518953	NA	NA	NA	NA	NA	NA	NA	NA	NA	NA	NA	NA	NA	NA	NA	0.12
chr1	117149113	117149174	IGSF3	117146648	117150563	2	2	-	NA	NA	NA	NA	NA	NA	NA	NA	NA	NA	NA	NA	NA	NA	NA	NA	NA	NA	NA	NA	-0.2	2.47631e-05	32	0.875	0.39009	NA	NA	NA	NA	NA	NA	NA	NA	NA	NA	-0.2	0.00451118	15	0.866667	-0.330087	0.2
chr3	9945080	9945836	IL17RE	9944749	9948047	1	1	-	NA	NA	NA	NA	NA	NA	NA	NA	NA	NA	NA	NA	NA	NA	NA	NA	NA	NA	NA	NA	NA	NA	NA	NA	NA	NA	NA	NA	NA	NA	-0.12	0.0280972	17	0.411765	NA	NA	NA	NA	NA	NA	0.12
chr5	35874550	35874645	IL7R	35873751	35875613	1	1	+	NA	NA	NA	NA	NA	NA	NA	NA	NA	NA	0.16	0.00258177	27	0.740741	-0.37403	NA	NA	NA	NA	NA	NA	NA	NA	NA	NA	NA	NA	NA	NA	NA	NA	NA	NA	NA	NA	NA	NA	NA	NA	NA	0.16
chr11	31477806	31484853	IMMP1L	31455118	31531065	2	2	+	NA	NA	NA	NA	NA	0.11	0.000926744	64	0.78125	0.232221	NA	NA	NA	NA	NA	NA	NA	NA	NA	NA	0.1	0.0195057	22	0.545455	0.304045	NA	NA	NA	NA	NA	NA	NA	NA	NA	NA	NA	NA	NA	NA	NA	0.11
chr2	99165414	99165433	INPP4A	99163158	99169248	1	1	-	NA	NA	NA	NA	NA	NA	NA	NA	NA	NA	NA	NA	NA	NA	NA	NA	NA	NA	NA	NA	-0.11	0.00024374	32	0.53125	-0.237374	NA	NA	NA	NA	NA	NA	NA	NA	NA	NA	NA	NA	NA	NA	NA	0.11
chr22	31520127	31520250	INPP5J	31519106	31520830	1	1	-	NA	NA	NA	NA	NA	NA	NA	NA	NA	NA	NA	NA	NA	NA	NA	NA	NA	NA	NA	NA	NA	NA	NA	NA	NA	NA	NA	NA	NA	NA	NA	NA	NA	NA	NA	-0.1	0.00230187	35	0.571429	0.237479	0.1
chr19	7150507	7150544	INSR	7143102	7152736	2	3	-	-0.16	0.00775579	25	0.48	-0.200388	-0.34	9.45117e-13	90	0.888889	-0.191146	NA	NA	NA	NA	NA	NA	NA	NA	NA	NA	-0.14	1.98342e-07	59	0.644068	-0.398528	NA	NA	NA	NA	NA	NA	NA	NA	NA	NA	NA	NA	NA	NA	NA	0.34
chr3	48732126	48732258	IP6K2	48731674	48732522	2	2	+	NA	NA	NA	NA	NA	0.1	2.33654e-07	88	0.443182	-0.0372082	NA	NA	NA	NA	NA	NA	NA	NA	NA	NA	0.1	0.00248198	49	0.469388	-0.197424	NA	NA	NA	NA	NA	NA	NA	NA	NA	NA	NA	NA	NA	NA	NA	0.1
chr3	48731891	48731959	IP6K2	48731674	48732126	2	1	-	NA	NA	NA	NA	NA	NA	NA	NA	NA	NA	NA	NA	NA	NA	NA	NA	NA	NA	NA	NA	NA	NA	NA	NA	NA	NA	NA	NA	NA	NA	NA	NA	NA	NA	NA	-0.1	0.00123311	25	0.6	-0.341158	0.1
chr3	12944272	12944323	IQSEC1	12943023	12949848	2	2	-	NA	NA	NA	NA	NA	-0.11	0.000235932	73	0.671233	0.383461	NA	NA	NA	NA	NA	-0.2	0.000537913	26	0.846154	-0.332293	NA	NA	NA	NA	NA	NA	NA	NA	NA	NA	NA	NA	NA	NA	NA	NA	NA	NA	NA	NA	0.2
chr11	614173	614400	IRF7	614038	614475	2	1	+	NA	NA	NA	NA	NA	NA	NA	NA	NA	NA	0.12	0.00122955	33	0.515152	0.136301	NA	NA	NA	NA	NA	NA	NA	NA	NA	NA	NA	NA	NA	NA	NA	NA	NA	NA	NA	NA	NA	NA	NA	NA	NA	0.12
chr19	55967002	55967213	ISOC2	55966698	55967715	2	3	-	NA	NA	NA	NA	NA	NA	NA	NA	NA	NA	-0.17	5.0694e-07	36	0.583333	-0.139422	NA	NA	NA	NA	NA	NA	NA	NA	NA	NA	-0.12	0.000525238	29	0.551724	0.307015	-0.12	0.00985074	18	0.555556	0.135726	NA	NA	NA	NA	NA	0.17
chr2	173366499	173366630	ITGA6	173362829	173368818	1	3	ND	NA	NA	NA	NA	NA	-0.29	5.31031e-12	91	0.89011	0.45817	NA	NA	NA	NA	NA	-0.15	0.000736563	31	0.806452	0.228407	NA	NA	NA	NA	NA	0.12	0.0122917	29	0.551724	0.399524	NA	NA	NA	NA	NA	NA	NA	NA	NA	NA	0.29
chr17	3626581	3626678	ITGAE	3623697	3626981	2	2	ND	NA	NA	NA	NA	NA	NA	NA	NA	NA	NA	-0.25	2.17794e-05	34	0.852941	0.082215	NA	NA	NA	NA	NA	0.13	4.8275e-06	58	0.517241	0.107517	NA	NA	NA	NA	NA	NA	NA	NA	NA	NA	NA	NA	NA	NA	NA	0.25
chr2	9560118	9560230	ITGB1BP1	9558862	9562607	2	1	-	NA	NA	NA	NA	NA	-0.14	3.74031e-09	80	0.6625	0.495663	NA	NA	NA	NA	NA	NA	NA	NA	NA	NA	NA	NA	NA	NA	NA	NA	NA	NA	NA	NA	NA	NA	NA	NA	NA	NA	NA	NA	NA	NA	0.14
chr2	9547558	9547714	ITGB1BP1	9547035	9548241	2	1	-	NA	NA	NA	NA	NA	-0.1	0.016699	34	0.558824	0.446538	NA	NA	NA	NA	NA	NA	NA	NA	NA	NA	NA	NA	NA	NA	NA	NA	NA	NA	NA	NA	NA	NA	NA	NA	NA	NA	NA	NA	NA	NA	0.1
chr1	63913235	63913286	ITGB3BP	63912528	63919588	2	1	-	NA	NA	NA	NA	NA	NA	NA	NA	NA	NA	NA	NA	NA	NA	NA	NA	NA	NA	NA	NA	NA	NA	NA	NA	NA	NA	NA	NA	NA	NA	-0.13	0.0186149	17	0.529412	-0.125126	NA	NA	NA	NA	NA	0.13
chr17	73751135	73751295	ITGB4	73750897	73751781	1	3	-	NA	NA	NA	NA	NA	-0.23	1.9046e-09	89	0.651685	-0.318396	-0.3	5.0694e-07	35	0.857143	-0.212506	NA	NA	NA	NA	NA	NA	NA	NA	NA	NA	NA	NA	NA	NA	NA	NA	NA	NA	NA	NA	-0.25	9.83359e-06	39	0.820513	-0.283212	0.3
chr3	4695525	4695571	ITPR1	4693903	4699807	1	2	+	NA	NA	NA	NA	NA	0.12	2.68152e-06	44	0.727273	-0.162611	NA	NA	NA	NA	NA	NA	NA	NA	NA	NA	0.1	0.00381807	34	0.470588	-0.35403	NA	NA	NA	NA	NA	NA	NA	NA	NA	NA	NA	NA	NA	NA	NA	0.12
chr14	105617327	105617442	JAG2	105617249	105617619	2	2	+	NA	NA	NA	NA	NA	0.14	6.71908e-09	83	0.710843	-0.657736	NA	NA	NA	NA	NA	NA	NA	NA	NA	NA	0.12	3.00967e-05	42	0.571429	0.280618	NA	NA	NA	NA	NA	NA	NA	NA	NA	NA	NA	NA	NA	NA	NA	0.14
chr9	732377	732618	KANK1	731267	734747	1	1	+	NA	NA	NA	NA	NA	NA	NA	NA	NA	NA	NA	NA	NA	NA	NA	NA	NA	NA	NA	NA	NA	NA	NA	NA	NA	NA	NA	NA	NA	NA	0.12	0.0280972	17	0.529412	-0.0313519	NA	NA	NA	NA	NA	0.12
chr11	105947233	105947435	KBTBD3	105929837	105948038	2	2	+	NA	NA	NA	NA	NA	NA	NA	NA	NA	NA	NA	NA	NA	NA	NA	NA	NA	NA	NA	NA	0.1	0.000517382	46	0.543478	-0.03578	NA	NA	NA	NA	NA	NA	NA	NA	NA	NA	0.16	0.00404129	29	0.62069	-0.390591	0.16
chr21	39663527	39663670	KCNJ15	39644480	39668847	1	1	-	NA	NA	NA	NA	NA	NA	NA	NA	NA	NA	NA	NA	NA	NA	NA	NA	NA	NA	NA	NA	NA	NA	NA	NA	NA	NA	NA	NA	NA	NA	NA	NA	NA	NA	NA	-0.11	3.67973e-05	38	0.526316	-0.101877	0.11
chr1	23370919	23370980	KDM1A	23357128	23376879	1	3	-	NA	NA	NA	NA	NA	NA	NA	NA	NA	NA	-0.1	0.0219261	34	0.617647	-0.0741075	NA	NA	NA	NA	NA	NA	NA	NA	NA	NA	-0.1	0.00325316	29	0.413793	-0.230506	-0.14	0.00279968	18	0.722222	-0.11816	NA	NA	NA	NA	NA	0.14
chrX	44919266	44920010	KDM6A	44918712	44920568	1	1	+	NA	NA	NA	NA	NA	0.1	0.0023727	36	0.638889	0.0111905	NA	NA	NA	NA	NA	NA	NA	NA	NA	NA	NA	NA	NA	NA	NA	NA	NA	NA	NA	NA	NA	NA	NA	NA	NA	NA	NA	NA	NA	NA	0.1
chrX	44921891	44921994	KDM6A	44920665	44922666	1	1	-	NA	NA	NA	NA	NA	-0.13	3.65137e-09	84	0.654762	-0.0864008	NA	NA	NA	NA	NA	NA	NA	NA	NA	NA	NA	NA	NA	NA	NA	NA	NA	NA	NA	NA	NA	NA	NA	NA	NA	NA	NA	NA	NA	NA	0.13
chr5	141318416	141318470	KIAA0141	141318326	141319070	1	1	+	NA	NA	NA	NA	NA	0.11	0.000514629	55	0.6	-0.313173	NA	NA	NA	NA	NA	NA	NA	NA	NA	NA	NA	NA	NA	NA	NA	NA	NA	NA	NA	NA	NA	NA	NA	NA	NA	NA	NA	NA	NA	NA	0.11
chr3	197417944	197418020	KIAA0226	197411089	197420585	2	1	-	NA	NA	NA	NA	NA	-0.35	1.97807e-06	47	0.808511	-0.335238	NA	NA	NA	NA	NA	NA	NA	NA	NA	NA	NA	NA	NA	NA	NA	NA	NA	NA	NA	NA	NA	NA	NA	NA	NA	NA	NA	NA	NA	NA	0.35
chr4	6867918	6867991	KIAA0232	6865911	6873300	1	1	-	NA	NA	NA	NA	NA	-0.12	5.89733e-05	74	0.581081	0.0171606	NA	NA	NA	NA	NA	NA	NA	NA	NA	NA	NA	NA	NA	NA	NA	NA	NA	NA	NA	NA	NA	NA	NA	NA	NA	NA	NA	NA	NA	NA	0.12
chr16	15719228	15719658	KIAA0430	15719031	15724188	2	1	+	NA	NA	NA	NA	NA	0.1	4.61723e-07	79	0.696203	-0.345824	NA	NA	NA	NA	NA	NA	NA	NA	NA	NA	NA	NA	NA	NA	NA	NA	NA	NA	NA	NA	NA	NA	NA	NA	NA	NA	NA	NA	NA	NA	0.1
chr4	123247009	123247073	KIAA1109	123246476	123249258	1	2	ND	NA	NA	NA	NA	NA	-0.15	1.33673e-06	77	0.701299	0.332715	NA	NA	NA	NA	NA	NA	NA	NA	NA	NA	0.16	2.91869e-07	41	0.731707	-0.216601	NA	NA	NA	NA	NA	NA	NA	NA	NA	NA	NA	NA	NA	NA	NA	0.16
chr4	123237502	123237704	KIAA1109	123236844	123237886	1	4	ND	NA	NA	NA	NA	NA	0.11	8.95971e-08	87	0.528736	-0.236292	NA	NA	NA	NA	NA	0.11	0.0138018	26	0.538462	0.1326	-0.12	0.00181244	49	0.612245	0.194514	-0.11	0.0122917	23	0.478261	0.343883	NA	NA	NA	NA	NA	NA	NA	NA	NA	NA	0.12
chr4	123197126	123197178	KIAA1109	123195592	123200929	1	1	-	NA	NA	NA	NA	NA	-0.24	6.81641e-07	52	0.788462	0.530629	NA	NA	NA	NA	NA	NA	NA	NA	NA	NA	NA	NA	NA	NA	NA	NA	NA	NA	NA	NA	NA	NA	NA	NA	NA	NA	NA	NA	NA	NA	0.24
chr4	123147861	123147991	KIAA1109	123145833	123150275	1	1	-	NA	NA	NA	NA	NA	-0.12	0.000415684	46	0.521739	0.275275	NA	NA	NA	NA	NA	NA	NA	NA	NA	NA	NA	NA	NA	NA	NA	NA	NA	NA	NA	NA	NA	NA	NA	NA	NA	NA	NA	NA	NA	NA	0.12
chr5	175786483	175786571	KIAA1191	175782753	175786813	2	1	-	NA	NA	NA	NA	NA	-0.11	1.04155e-09	94	0.521277	-0.256678	NA	NA	NA	NA	NA	NA	NA	NA	NA	NA	NA	NA	NA	NA	NA	NA	NA	NA	NA	NA	NA	NA	NA	NA	NA	NA	NA	NA	NA	NA	0.11
chr10	24831621	24833411	KIAA1217	24825823	24833909	1	3	ND	NA	NA	NA	NA	NA	NA	NA	NA	NA	NA	0.27	0.000562556	23	0.869565	0.0468308	NA	NA	NA	NA	NA	-0.14	0.000955328	52	0.692308	0.269977	-0.15	0.00483381	22	0.454545	0.241287	NA	NA	NA	NA	NA	NA	NA	NA	NA	NA	0.27
chr10	24783428	24783534	KIAA1217	24762990	24784075	1	6	ND	NA	NA	NA	NA	NA	-0.12	0.00821247	92	0.717391	-0.132967	-0.33	1.26759e-05	29	0.827586	-0.0434401	0.17	5.2188e-05	30	0.8	-0.141005	NA	NA	NA	NA	NA	-0.29	0.000727253	28	0.857143	0.358058	-0.33	0.00796658	17	0.941176	-0.00812143	-0.21	7.31202e-05	35	0.771429	-0.518026	0.33
chr18	59947006	59947090	KIAA1468	59942707	59947878	1	2	-	NA	NA	NA	NA	NA	-0.11	1.12098e-05	77	0.688312	-0.28668	NA	NA	NA	NA	NA	NA	NA	NA	NA	NA	NA	NA	NA	NA	NA	NA	NA	NA	NA	NA	NA	NA	NA	NA	NA	-0.15	0.0224009	24	0.791667	-0.0818628	0.15
chr9	116854434	116854455	KIF12	116854281	116854612	2	1	-	NA	NA	NA	NA	NA	NA	NA	NA	NA	NA	NA	NA	NA	NA	NA	NA	NA	NA	NA	NA	-0.15	8.98817e-08	45	0.8	0.429052	NA	NA	NA	NA	NA	NA	NA	NA	NA	NA	NA	NA	NA	NA	NA	0.15
chr6	17771344	17771450	KIF13A	17765178	17772138	2	6	ND	0.12	0.0396812	21	0.619048	0.0327944	0.35	1.18651e-12	92	0.880435	-0.393532	0.31	5.0694e-07	35	0.828571	-0.0345351	0.23	5.59157e-05	31	0.83871	0.00541536	-0.15	0.000320427	59	0.813559	-0.00368099	NA	NA	NA	NA	NA	0.24	0.00985074	18	0.777778	-0.0144028	NA	NA	NA	NA	NA	0.35
chr6	17790102	17790142	KIF13A	17788107	17794479	2	1	-	NA	NA	NA	NA	NA	-0.16	1.69614e-11	89	0.674157	0.342069	NA	NA	NA	NA	NA	NA	NA	NA	NA	NA	NA	NA	NA	NA	NA	NA	NA	NA	NA	NA	NA	NA	NA	NA	NA	NA	NA	NA	NA	NA	0.16
chr12	39724043	39724065	KIF21A	39720127	39724547	2	1	-	NA	NA	NA	NA	NA	-0.37	1.83021e-08	54	0.796296	-0.324162	NA	NA	NA	NA	NA	NA	NA	NA	NA	NA	NA	NA	NA	NA	NA	NA	NA	NA	NA	NA	NA	NA	NA	NA	NA	NA	NA	NA	NA	NA	0.37
chr12	39711874	39712004	KIF21A	39705356	39713707	2	1	+	NA	NA	NA	NA	NA	0.19	7.88049e-06	48	0.75	0.297815	NA	NA	NA	NA	NA	NA	NA	NA	NA	NA	NA	NA	NA	NA	NA	NA	NA	NA	NA	NA	NA	NA	NA	NA	NA	NA	NA	NA	NA	NA	0.19
chr14	104153417	104153549	KLC1	104145883	104166991	1	1	-	NA	NA	NA	NA	NA	-0.11	1.23289e-06	78	0.628205	0.13065	NA	NA	NA	NA	NA	NA	NA	NA	NA	NA	NA	NA	NA	NA	NA	NA	NA	NA	NA	NA	NA	NA	NA	NA	NA	NA	NA	NA	NA	NA	0.11
chr14	104151322	104159972	KLC1	104145856	104166991	1	1	+	NA	NA	NA	NA	NA	NA	NA	NA	NA	NA	0.12	0.0348949	15	0.666667	-0.0484661	NA	NA	NA	NA	NA	NA	NA	NA	NA	NA	NA	NA	NA	NA	NA	NA	NA	NA	NA	NA	NA	NA	NA	NA	NA	0.12
chr14	104151322	104153549	KLC1	104145883	104166991	1	1	+	NA	NA	NA	NA	NA	NA	NA	NA	NA	NA	0.11	0.000352312	27	0.592593	-0.0316538	NA	NA	NA	NA	NA	NA	NA	NA	NA	NA	NA	NA	NA	NA	NA	NA	NA	NA	NA	NA	NA	NA	NA	NA	NA	0.11
chr14	104153417	104153549	KLC1	104145856	104166991	1	1	-	NA	NA	NA	NA	NA	-0.1	6.03137e-05	56	0.517857	0.286819	NA	NA	NA	NA	NA	NA	NA	NA	NA	NA	NA	NA	NA	NA	NA	NA	NA	NA	NA	NA	NA	NA	NA	NA	NA	NA	NA	NA	NA	NA	0.1
chr10	3822297	3822422	KLF6	3821783	3823832	2	1	+	NA	NA	NA	NA	NA	NA	NA	NA	NA	NA	NA	NA	NA	NA	NA	NA	NA	NA	NA	NA	NA	NA	NA	NA	NA	0.1	0.00291641	29	0.37931	-0.396376	NA	NA	NA	NA	NA	NA	NA	NA	NA	NA	0.1
chr7	129736760	129736848	KLHDC10	129710650	129756284	1	2	ND	NA	NA	NA	NA	NA	0.13	0.000400321	49	0.632653	-0.0304198	NA	NA	NA	NA	NA	NA	NA	NA	NA	NA	-0.1	0.00381638	50	0.52	-0.242089	NA	NA	NA	NA	NA	NA	NA	NA	NA	NA	NA	NA	NA	NA	NA	0.13
chr12	25368370	25368495	KRAS	25362846	25378547	2	1	-	NA	NA	NA	NA	NA	NA	NA	NA	NA	NA	NA	NA	NA	NA	NA	NA	NA	NA	NA	NA	-0.1	5.97904e-06	26	0.5	0.00351642	NA	NA	NA	NA	NA	NA	NA	NA	NA	NA	NA	NA	NA	NA	NA	0.1
chrX	46330576	46330621	KRBOX4	46322744	46332184	1	1	+	NA	NA	NA	NA	NA	NA	NA	NA	NA	NA	NA	NA	NA	NA	NA	NA	NA	NA	NA	NA	0.12	0.0339937	17	0.647059	NA	NA	NA	NA	NA	NA	NA	NA	NA	NA	NA	NA	NA	NA	NA	NA	0.12
chr14	56130672	56130760	KTN1	56128331	56133958	1	2	+	0.13	5.20874e-05	30	0.5	-0.408034	NA	NA	NA	NA	NA	NA	NA	NA	NA	NA	NA	NA	NA	NA	NA	NA	NA	NA	NA	NA	NA	NA	NA	NA	NA	0.11	0.0115119	18	0.5	-0.132064	NA	NA	NA	NA	NA	0.13
chr14	56139889	56139974	KTN1	56139731	56142552	1	1	+	NA	NA	NA	NA	NA	NA	NA	NA	NA	NA	NA	NA	NA	NA	NA	NA	NA	NA	NA	NA	NA	NA	NA	NA	NA	0.11	0.0277588	29	0.689655	0.0911179	NA	NA	NA	NA	NA	NA	NA	NA	NA	NA	0.11
chrX	64744443	64744495	LAS1L	64744143	64744844	2	5	ND	NA	NA	NA	NA	NA	-0.13	1.53668e-09	88	0.522727	-0.443077	-0.13	2.49704e-05	33	0.636364	-0.16998	-0.13	0.000942555	29	0.551724	-0.0934386	0.1	4.646e-06	58	0.568966	0.0430578	NA	NA	NA	NA	NA	-0.17	0.00569703	17	0.705882	-0.275835	NA	NA	NA	NA	NA	0.17
chr9	139635287	139635396	LCN10	139634501	139636332	2	1	+	NA	NA	NA	NA	NA	NA	NA	NA	NA	NA	NA	NA	NA	NA	NA	NA	NA	NA	NA	NA	NA	NA	NA	NA	NA	NA	NA	NA	NA	NA	NA	NA	NA	NA	NA	0.15	0.0199215	16	0.625	-0.00391518	0.15
chr4	16507462	16507606	LDB2	16504497	16510163	2	1	+	NA	NA	NA	NA	NA	NA	NA	NA	NA	NA	NA	NA	NA	NA	NA	NA	NA	NA	NA	NA	0.1	0.000891095	27	0.555556	0.165252	NA	NA	NA	NA	NA	NA	NA	NA	NA	NA	NA	NA	NA	NA	NA	0.1
chr4	16507462	16507606	LDB2	16504497	16510157	2	1	+	NA	NA	NA	NA	NA	NA	NA	NA	NA	NA	NA	NA	NA	NA	NA	NA	NA	NA	NA	NA	0.1	2.07403e-05	59	0.576271	0.304077	NA	NA	NA	NA	NA	NA	NA	NA	NA	NA	NA	NA	NA	NA	NA	0.1
chr4	109002741	109002826	LEF1	109000771	109004511	2	1	-	NA	NA	NA	NA	NA	-0.25	7.8052e-08	46	0.76087	-0.270939	NA	NA	NA	NA	NA	NA	NA	NA	NA	NA	NA	NA	NA	NA	NA	NA	NA	NA	NA	NA	NA	NA	NA	NA	NA	NA	NA	NA	NA	NA	0.25
chr1	236706214	236706341	LGALS8	236706088	236706859	1	2	+	NA	NA	NA	NA	NA	NA	NA	NA	NA	NA	0.12	0.0145663	33	0.575758	0.00146303	NA	NA	NA	NA	NA	0.12	2.1026e-05	61	0.508197	0.261353	NA	NA	NA	NA	NA	NA	NA	NA	NA	NA	NA	NA	NA	NA	NA	0.12
chr17	25970550	25970647	LGALS9	25969375	25972339	1	3	+	NA	NA	NA	NA	NA	0.11	1.09515e-06	90	0.622222	0.209721	0.13	7.50167e-05	36	0.527778	-0.0169669	NA	NA	NA	NA	NA	NA	NA	NA	NA	NA	NA	NA	NA	NA	NA	NA	NA	NA	NA	NA	0.1	0.000113536	41	0.560976	0.16146	0.13
chr4	41640948	41640985	LIMCH1	41621458	41646516	1	4	ND	NA	NA	NA	NA	NA	-0.34	0.000100057	42	0.857143	0.249302	-0.32	4.33341e-05	23	0.913043	0.416359	-0.23	0.00759315	25	0.92	0.152307	0.14	0.0491744	35	0.771429	-0.223538	NA	NA	NA	NA	NA	NA	NA	NA	NA	NA	NA	NA	NA	NA	NA	0.34
chr4	41672734	41672810	LIMCH1	41668684	41673570	1	2	ND	NA	NA	NA	NA	NA	NA	NA	NA	NA	NA	NA	NA	NA	NA	NA	0.19	0.00227138	30	0.833333	-0.00739218	-0.21	7.99421e-08	53	0.867925	0.434088	NA	NA	NA	NA	NA	NA	NA	NA	NA	NA	NA	NA	NA	NA	NA	0.21
chr9	132255694	132265419	LINC00963	132251579	132265601	1	1	+	NA	NA	NA	NA	NA	0.13	0.00652101	49	0.632653	NA	NA	NA	NA	NA	NA	NA	NA	NA	NA	NA	NA	NA	NA	NA	NA	NA	NA	NA	NA	NA	NA	NA	NA	NA	NA	NA	NA	NA	NA	NA	0.13
chr13	76383289	76383320	LMO7	76378678	76391296	1	6	ND	NA	NA	NA	NA	NA	-0.11	0.00725457	59	0.627119	-0.305312	-0.28	6.70721e-07	36	0.805556	0.313276	-0.19	6.22084e-05	28	0.714286	-0.0344301	0.1	0.0334875	54	0.62963	-0.202256	0.42	0.000492732	22	0.909091	-0.291771	0.14	0.0159982	16	0.5625	0.0775213	NA	NA	NA	NA	NA	0.42
chr10	104211155	104211945	LOC100505761	104210088	104215093	1	1	+	NA	NA	NA	NA	NA	NA	NA	NA	NA	NA	NA	NA	NA	NA	NA	NA	NA	NA	NA	NA	0.21	0.00223915	15	0.8	NA	NA	NA	NA	NA	NA	NA	NA	NA	NA	NA	NA	NA	NA	NA	NA	0.21
chr1	177993538	177995098	LOC730102	177991804	177995289	2	1	-	NA	NA	NA	NA	NA	-0.1	0.022862	44	0.590909	0.149772	NA	NA	NA	NA	NA	NA	NA	NA	NA	NA	NA	NA	NA	NA	NA	NA	NA	NA	NA	NA	NA	NA	NA	NA	NA	NA	NA	NA	NA	NA	0.1
chr1	82452584	82452714	LPHN2	82451040	82456074	1	1	+	NA	NA	NA	NA	NA	NA	NA	NA	NA	NA	NA	NA	NA	NA	NA	NA	NA	NA	NA	NA	NA	NA	NA	NA	NA	NA	NA	NA	NA	NA	NA	NA	NA	NA	NA	0.11	0.000334973	32	0.5625	-0.249738	0.11
chr1	82418670	82418710	LPHN2	82417827	82421560	1	1	-	NA	NA	NA	NA	NA	-0.22	1.51886e-12	85	0.752941	0.495345	NA	NA	NA	NA	NA	NA	NA	NA	NA	NA	NA	NA	NA	NA	NA	NA	NA	NA	NA	NA	NA	NA	NA	NA	NA	NA	NA	NA	NA	NA	0.22
chr2	11916211	11916320	LPIN1	11913872	11919644	1	2	-	NA	NA	NA	NA	NA	NA	NA	NA	NA	NA	NA	NA	NA	NA	NA	NA	NA	NA	NA	NA	-0.16	0.0128137	26	0.807692	0.334485	NA	NA	NA	NA	NA	NA	NA	NA	NA	NA	-0.18	0.0278584	20	0.65	0.0995368	0.18
chr14	50074117	50074840	LRR1	50069187	50080973	1	2	-	NA	NA	NA	NA	NA	-0.17	2.19105e-06	51	0.72549	NA	NA	NA	NA	NA	NA	NA	NA	NA	NA	NA	NA	NA	NA	NA	NA	NA	NA	NA	NA	NA	-0.17	0.0481195	15	0.733333	NA	NA	NA	NA	NA	NA	0.17
chr12	7019053	7022192	LRRC23	7016610	7023054	1	1	-	NA	NA	NA	NA	NA	NA	NA	NA	NA	NA	NA	NA	NA	NA	NA	NA	NA	NA	NA	NA	NA	NA	NA	NA	NA	NA	NA	NA	NA	NA	NA	NA	NA	NA	NA	-0.13	0.00954518	29	0.482759	0.0354407	0.13
chr12	7015008	7015119	LRRC23	7014924	7015572	1	1	+	NA	NA	NA	NA	NA	0.1	0.0047584	63	0.619048	0.239093	NA	NA	NA	NA	NA	NA	NA	NA	NA	NA	NA	NA	NA	NA	NA	NA	NA	NA	NA	NA	NA	NA	NA	NA	NA	NA	NA	NA	NA	NA	0.1
chr17	30372718	30372838	LRRC37B	30362659	30374779	1	1	+	NA	NA	NA	NA	NA	0.1	0.0418966	21	0.47619	0.026632	NA	NA	NA	NA	NA	NA	NA	NA	NA	NA	NA	NA	NA	NA	NA	NA	NA	NA	NA	NA	NA	NA	NA	NA	NA	NA	NA	NA	NA	NA	0.1
chr2	238659842	238659915	LRRFIP1	238657968	238661951	1	2	-	NA	NA	NA	NA	NA	NA	NA	NA	NA	NA	NA	NA	NA	NA	NA	-0.25	4.55459e-05	25	0.8	-0.17689	NA	NA	NA	NA	NA	NA	NA	NA	NA	NA	-0.24	0.0159982	18	0.666667	0.0518362	NA	NA	NA	NA	NA	0.25
chr2	238628165	238629466	LRRFIP1	238617274	238657006	1	1	-	NA	NA	NA	NA	NA	NA	NA	NA	NA	NA	NA	NA	NA	NA	NA	NA	NA	NA	NA	NA	NA	NA	NA	NA	NA	NA	NA	NA	NA	NA	-0.11	0.00569703	18	0.5	0.0560682	NA	NA	NA	NA	NA	0.11
chr2	238622901	238647953	LRRFIP1	238617274	238657006	1	1	-	NA	NA	NA	NA	NA	NA	NA	NA	NA	NA	NA	NA	NA	NA	NA	-0.11	0.0166408	26	0.384615	0.0641704	NA	NA	NA	NA	NA	NA	NA	NA	NA	NA	NA	NA	NA	NA	NA	NA	NA	NA	NA	NA	0.11
chr2	238628165	238647953	LRRFIP1	238617274	238657006	1	1	-	NA	NA	NA	NA	NA	NA	NA	NA	NA	NA	NA	NA	NA	NA	NA	NA	NA	NA	NA	NA	NA	NA	NA	NA	NA	NA	NA	NA	NA	NA	-0.13	0.0280972	17	0.647059	0.123321	NA	NA	NA	NA	NA	0.13
chr3	37162982	37163183	LRRFIP2	37138152	37170553	2	3	-	NA	NA	NA	NA	NA	NA	NA	NA	NA	NA	NA	NA	NA	NA	NA	NA	NA	NA	NA	NA	-0.17	9.10841e-06	57	0.719298	0.108711	NA	NA	NA	NA	NA	-0.41	0.00279968	18	0.944444	0.596461	-0.19	1.34598e-07	37	0.783784	0.415752	0.41
chr3	37132957	37133030	LRRFIP2	37125298	37136282	2	6	ND	-0.22	0.000344203	29	0.758621	0.284865	-0.38	1.24213e-12	94	0.893617	-0.200362	-0.16	0.00145768	34	0.705882	0.242699	-0.22	7.8282e-05	29	0.793103	0.128611	0.27	3.33774e-07	60	0.916667	-0.0126456	0.2	0.0107864	29	0.896552	-0.306203	NA	NA	NA	NA	NA	NA	NA	NA	NA	NA	0.38
chr20	60702640	60702758	LSM14B	60701496	60704840	1	1	+	NA	NA	NA	NA	NA	NA	NA	NA	NA	NA	0.17	0.0230664	26	0.653846	0.0293875	NA	NA	NA	NA	NA	NA	NA	NA	NA	NA	NA	NA	NA	NA	NA	NA	NA	NA	NA	NA	NA	NA	NA	NA	NA	0.17
chr19	35753448	35753596	LSR	35749968	35757261	1	3	-	NA	NA	NA	NA	NA	NA	NA	NA	NA	NA	-0.17	1.4547e-06	36	0.722222	-0.143261	NA	NA	NA	NA	NA	NA	NA	NA	NA	NA	-0.16	4.61936e-05	29	0.724138	-0.34153	NA	NA	NA	NA	NA	-0.12	2.20991e-05	42	0.571429	-0.451152	0.17
chr2	33567904	33568031	LTBP1	33540337	33572433	1	1	+	NA	NA	NA	NA	NA	0.19	1.67613e-12	92	0.75	-0.0243461	NA	NA	NA	NA	NA	NA	NA	NA	NA	NA	NA	NA	NA	NA	NA	NA	NA	NA	NA	NA	NA	NA	NA	NA	NA	NA	NA	NA	NA	NA	0.19
chr16	278331	278402	LUC7L	277336	279277	2	2	-	NA	NA	NA	NA	NA	-0.26	3.95097e-08	54	0.833333	NA	NA	NA	NA	NA	NA	NA	NA	NA	NA	NA	NA	NA	NA	NA	NA	NA	NA	NA	NA	NA	NA	NA	NA	NA	NA	-0.2	0.00345751	29	0.827586	NA	0.26
chr16	277412	278402	LUC7L	277336	279277	2	1	-	NA	NA	NA	NA	NA	-0.15	0.000299982	25	0.68	NA	NA	NA	NA	NA	NA	NA	NA	NA	NA	NA	NA	NA	NA	NA	NA	NA	NA	NA	NA	NA	NA	NA	NA	NA	NA	NA	NA	NA	NA	NA	0.15
chr16	258599	258664	LUC7L	258188	270647	2	1	-	NA	NA	NA	NA	NA	-0.16	1.32038e-09	89	0.752809	NA	NA	NA	NA	NA	NA	NA	NA	NA	NA	NA	NA	NA	NA	NA	NA	NA	NA	NA	NA	NA	NA	NA	NA	NA	NA	NA	NA	NA	NA	NA	0.16
chr1	39930766	39930785	MACF1	39929359	39934286	1	2	-	NA	NA	NA	NA	NA	NA	NA	NA	NA	NA	NA	NA	NA	NA	NA	NA	NA	NA	NA	NA	-0.19	1.7465e-07	60	0.833333	0.247768	NA	NA	NA	NA	NA	-0.15	0.00636292	18	0.611111	-0.108459	NA	NA	NA	NA	NA	0.19
chr1	39946591	39946703	MACF1	39945682	39950272	1	4	ND	-0.1	0.0124603	30	0.566667	0.181214	NA	NA	NA	NA	NA	0.12	0.000229591	36	0.666667	-0.186206	NA	NA	NA	NA	NA	-0.14	1.1437e-07	62	0.725806	0.226158	NA	NA	NA	NA	NA	-0.18	0.0137484	18	0.888889	-0.132473	NA	NA	NA	NA	NA	0.18
chr1	39796874	39812883	MACF1	39793026	39815149	1	3	ND	NA	NA	NA	NA	NA	-0.19	4.7394e-05	66	0.606061	0.193754	NA	NA	NA	NA	NA	-0.21	0.0204362	17	0.882353	-0.223328	0.14	1.8621e-05	38	0.842105	-0.171809	NA	NA	NA	NA	NA	NA	NA	NA	NA	NA	NA	NA	NA	NA	NA	0.21
chr1	39844132	39844196	MACF1	39838269	39844874	1	1	+	NA	NA	NA	NA	NA	NA	NA	NA	NA	NA	0.24	0.00145768	19	0.789474	-0.366329	NA	NA	NA	NA	NA	NA	NA	NA	NA	NA	NA	NA	NA	NA	NA	NA	NA	NA	NA	NA	NA	NA	NA	NA	NA	0.24
chr11	63766309	63766345	MACROD1	63766160	63766426	2	1	-	NA	NA	NA	NA	NA	NA	NA	NA	NA	NA	NA	NA	NA	NA	NA	NA	NA	NA	NA	NA	NA	NA	NA	NA	NA	NA	NA	NA	NA	NA	-0.2	0.00388845	18	0.666667	-0.0918331	NA	NA	NA	NA	NA	0.2
chr3	65433696	65433733	MAGI1	65428525	65438932	2	3	ND	NA	NA	NA	NA	NA	-0.31	1.16014e-07	63	0.857143	0.434493	NA	NA	NA	NA	NA	-0.13	0.0204362	17	0.470588	0.0366849	0.38	0.000566447	21	0.952381	-0.317436	NA	NA	NA	NA	NA	NA	NA	NA	NA	NA	NA	NA	NA	NA	NA	0.38
chr19	7970692	7970741	MAP2K7	7968954	7974639	1	2	-	NA	NA	NA	NA	NA	-0.34	8.44175e-07	36	0.833333	-0.00523323	NA	NA	NA	NA	NA	-0.14	0.000759098	24	0.708333	0.113928	NA	NA	NA	NA	NA	NA	NA	NA	NA	NA	NA	NA	NA	NA	NA	NA	NA	NA	NA	NA	0.34
chr17	61712068	61712162	MAP3K3	61710163	61723393	1	1	-	NA	NA	NA	NA	NA	NA	NA	NA	NA	NA	-0.1	0.00652191	31	0.483871	0.256212	NA	NA	NA	NA	NA	NA	NA	NA	NA	NA	NA	NA	NA	NA	NA	NA	NA	NA	NA	NA	NA	NA	NA	NA	NA	0.1
chr6	161519309	161519460	MAP3K4	161518209	161522923	1	2	ND	NA	NA	NA	NA	NA	0.11	1.40603e-07	92	0.532609	-0.225842	NA	NA	NA	NA	NA	NA	NA	NA	NA	NA	-0.1	0.00132506	55	0.636364	-0.0150977	NA	NA	NA	NA	NA	NA	NA	NA	NA	NA	NA	NA	NA	NA	NA	0.11
chr1	27691151	27691176	MAP3K6	27690886	27691263	2	1	-	NA	NA	NA	NA	NA	-0.11	0.0017797	72	0.805556	0.171539	NA	NA	NA	NA	NA	NA	NA	NA	NA	NA	NA	NA	NA	NA	NA	NA	NA	NA	NA	NA	NA	NA	NA	NA	NA	NA	NA	NA	NA	NA	0.11
chr6	91254270	91254352	MAP3K7	91246121	91256976	2	5	ND	NA	NA	NA	NA	NA	0.26	7.79844e-09	94	0.787234	0.152491	0.21	3.69983e-06	36	0.777778	0.0499737	0.16	0.00351581	31	0.677419	-0.105263	-0.17	1.17663e-05	58	0.775862	0.0400271	NA	NA	NA	NA	NA	0.2	0.00304313	18	0.611111	0.0167722	NA	NA	NA	NA	NA	0.26
chr2	102477286	102477449	MAP4K4	102476327	102481391	1	2	+	NA	NA	NA	NA	NA	NA	NA	NA	NA	NA	0.14	1.10605e-06	33	0.606061	0.0388982	NA	NA	NA	NA	NA	NA	NA	NA	NA	NA	NA	NA	NA	NA	NA	NA	NA	NA	NA	NA	0.11	6.6327e-05	35	0.657143	0.438299	0.14
chr2	102487955	102488148	MAP4K4	102486878	102490108	1	1	+	NA	NA	NA	NA	NA	NA	NA	NA	NA	NA	0.1	0.00103245	34	0.529412	0.0873457	NA	NA	NA	NA	NA	NA	NA	NA	NA	NA	NA	NA	NA	NA	NA	NA	NA	NA	NA	NA	NA	NA	NA	NA	NA	0.1
chr6	136704808	136704920	MAP7	136699007	136709530	2	3	+	NA	NA	NA	NA	NA	NA	NA	NA	NA	NA	0.17	0.00033082	34	0.705882	-0.00621479	NA	NA	NA	NA	NA	0.11	5.05582e-06	56	0.535714	0.00656101	0.2	0.00021557	28	0.821429	0.24764	NA	NA	NA	NA	NA	NA	NA	NA	NA	NA	0.2
chr4	87024338	87024398	MAPK10	87023186	87028375	2	1	-	NA	NA	NA	NA	NA	NA	NA	NA	NA	NA	NA	NA	NA	NA	NA	NA	NA	NA	NA	NA	NA	NA	NA	NA	NA	NA	NA	NA	NA	NA	NA	NA	NA	NA	NA	-0.18	0.00338271	25	0.72	0.108392	0.18
chr10	49516137	49534009	MAPK8	49514865	49609654	1	1	-	NA	NA	NA	NA	NA	NA	NA	NA	NA	NA	NA	NA	NA	NA	NA	NA	NA	NA	NA	NA	NA	NA	NA	NA	NA	NA	NA	NA	NA	NA	NA	NA	NA	NA	NA	-0.1	0.0355487	15	0.533333	NA	0.1
chr9	128268588	128268697	MAPKAP1	128246863	128305337	2	3	-	NA	NA	NA	NA	NA	-0.1	4.2481e-11	95	0.515789	-0.0373786	-0.11	8.20789e-06	36	0.527778	0.00678975	NA	NA	NA	NA	NA	NA	NA	NA	NA	NA	NA	NA	NA	NA	NA	-0.14	0.00985074	18	0.722222	0.193956	NA	NA	NA	NA	NA	0.14
chr17	44060231	44061297	MAPT	44055807	44064405	1	3	ND	NA	NA	NA	NA	NA	-0.11	3.68534e-07	68	0.264706	NA	NA	NA	NA	NA	NA	-0.33	0.000307884	27	0.925926	NA	0.21	0.00014219	29	0.827586	NA	NA	NA	NA	NA	NA	NA	NA	NA	NA	NA	NA	NA	NA	NA	NA	0.33
chr17	44049224	44049312	MAPT	44039837	44055740	1	3	ND	NA	NA	NA	NA	NA	-0.11	7.5112e-05	75	0.56	NA	NA	NA	NA	NA	NA	-0.12	0.022193	27	0.62963	NA	0.27	5.03582e-05	32	0.9375	NA	NA	NA	NA	NA	NA	NA	NA	NA	NA	NA	NA	NA	NA	NA	NA	0.27
chr17	44087675	44087769	MAPT	44074031	44091608	1	2	ND	NA	NA	NA	NA	NA	NA	NA	NA	NA	NA	NA	NA	NA	NA	NA	-0.15	0.0234809	22	0.636364	NA	0.27	1.67251e-06	30	0.866667	NA	NA	NA	NA	NA	NA	NA	NA	NA	NA	NA	NA	NA	NA	NA	NA	0.27
chr17	44067243	44067442	MAPT	44064462	44068825	1	1	+	NA	NA	NA	NA	NA	NA	NA	NA	NA	NA	NA	NA	NA	NA	NA	NA	NA	NA	NA	NA	0.1	0.0246754	30	0.4	NA	NA	NA	NA	NA	NA	NA	NA	NA	NA	NA	NA	NA	NA	NA	NA	0.1
chr1	220831131	220831177	MARK1	220826695	220835153	1	1	-	NA	NA	NA	NA	NA	-0.12	0.00105005	25	0.64	0.165787	NA	NA	NA	NA	NA	NA	NA	NA	NA	NA	NA	NA	NA	NA	NA	NA	NA	NA	NA	NA	NA	NA	NA	NA	NA	NA	NA	NA	NA	NA	0.12
chr11	63671457	63671620	MARK2	63670631	63672257	1	2	ND	NA	NA	NA	NA	NA	0.13	4.44106e-07	95	0.557895	0.418888	NA	NA	NA	NA	NA	NA	NA	NA	NA	NA	-0.17	1.16501e-05	54	0.740741	0.114088	NA	NA	NA	NA	NA	NA	NA	NA	NA	NA	NA	NA	NA	NA	NA	0.17
chr14	103964838	103964866	MARK3	103958372	103966492	1	4	-	NA	NA	NA	NA	NA	-0.23	1.91799e-10	90	0.744444	-0.151883	-0.17	0.0004275	25	0.72	0.194669	-0.18	0.000880262	28	0.714286	0.0142602	NA	NA	NA	NA	NA	NA	NA	NA	NA	NA	NA	NA	NA	NA	NA	-0.1	0.0121979	40	0.575	0.034991	0.23
chr14	103964838	103966538	MARK3	103958372	103969218	1	5	ND	NA	NA	NA	NA	NA	-0.33	1.30736e-12	85	0.882353	0.0686971	-0.21	3.54686e-06	33	0.818182	0.0961958	-0.17	0.000295433	28	0.642857	0.0383355	0.1	9.20024e-05	59	0.542373	-0.181723	NA	NA	NA	NA	NA	-0.17	0.00796658	17	0.647059	-0.0166158	NA	NA	NA	NA	NA	0.33
chr14	103964838	103964866	MARK3	103958372	103969218	1	3	ND	NA	NA	NA	NA	NA	-0.31	4.64722e-11	72	0.847222	-0.0362123	-0.18	6.2962e-05	30	0.7	0.100662	NA	NA	NA	NA	NA	0.13	4.13354e-05	56	0.625	-0.183956	NA	NA	NA	NA	NA	NA	NA	NA	NA	NA	NA	NA	NA	NA	NA	0.31
chr14	103966492	103966538	MARK3	103964866	103969218	1	1	-	NA	NA	NA	NA	NA	NA	NA	NA	NA	NA	NA	NA	NA	NA	NA	NA	NA	NA	NA	NA	-0.12	1.16501e-05	54	0.703704	0.210883	NA	NA	NA	NA	NA	NA	NA	NA	NA	NA	NA	NA	NA	NA	NA	0.12
chr1	46466630	46466652	MAST2	46463472	46468476	1	1	-	NA	NA	NA	NA	NA	-0.15	0.000658043	51	0.823529	0.160746	NA	NA	NA	NA	NA	NA	NA	NA	NA	NA	NA	NA	NA	NA	NA	NA	NA	NA	NA	NA	NA	NA	NA	NA	NA	NA	NA	NA	NA	NA	0.15
chr3	152164492	152164547	MBNL1	152163329	152165408	1	3	+	NA	NA	NA	NA	NA	NA	NA	NA	NA	NA	0.23	3.17232e-05	30	0.833333	-0.18223	0.21	6.22084e-05	26	0.692308	-0.325569	NA	NA	NA	NA	NA	NA	NA	NA	NA	NA	0.37	0.00304313	17	1	-0.426254	NA	NA	NA	NA	NA	0.37
chr3	152173330	152173367	MBNL1	152165563	152174055	1	2	+	NA	NA	NA	NA	NA	0.1	5.29003e-07	87	0.574713	-0.278181	NA	NA	NA	NA	NA	NA	NA	NA	NA	NA	0.13	9.92311e-05	59	0.745763	0.347292	NA	NA	NA	NA	NA	NA	NA	NA	NA	NA	NA	NA	NA	NA	NA	0.13
chr3	152017193	152018157	MBNL1	151986882	152132729	1	2	+	NA	NA	NA	NA	NA	0.1	2.40384e-07	82	0.536585	-0.563385	NA	NA	NA	NA	NA	NA	NA	NA	NA	NA	NA	NA	NA	NA	NA	NA	NA	NA	NA	NA	0.18	0.00304313	17	0.588235	-0.417425	NA	NA	NA	NA	NA	0.18
chr3	152173330	152174151	MBNL1	152165563	152177059	1	2	+	NA	NA	NA	NA	NA	NA	NA	NA	NA	NA	NA	NA	NA	NA	NA	0.15	0.017405	21	0.809524	-0.136776	NA	NA	NA	NA	NA	NA	NA	NA	NA	NA	0.24	0.00985804	16	0.8125	-0.325558	NA	NA	NA	NA	NA	0.24
chr13	98009049	98009104	MBNL2	97999322	98009735	1	3	+	NA	NA	NA	NA	NA	0.13	1.68948e-11	86	0.662791	-0.341181	0.1	0.000391401	34	0.411765	-0.185815	NA	NA	NA	NA	NA	NA	NA	NA	NA	NA	NA	NA	NA	NA	NA	0.16	0.0194422	18	0.666667	-0.01271	NA	NA	NA	NA	NA	0.16
chr13	98018712	98018808	MBNL2	98009890	98043575	1	2	+	NA	NA	NA	NA	NA	0.19	0.00138819	30	0.8	-0.434278	0.19	0.000416194	24	0.666667	-0.145344	NA	NA	NA	NA	NA	NA	NA	NA	NA	NA	NA	NA	NA	NA	NA	NA	NA	NA	NA	NA	NA	NA	NA	NA	NA	0.19
chr13	98017389	98017426	MBNL2	98009890	98018712	1	2	+	NA	NA	NA	NA	NA	0.2	2.01531e-08	63	0.68254	-0.370801	NA	NA	NA	NA	NA	0.18	0.000295433	20	0.7	-0.298963	NA	NA	NA	NA	NA	NA	NA	NA	NA	NA	NA	NA	NA	NA	NA	NA	NA	NA	NA	NA	0.2
chr13	98017389	98017426	MBNL2	98009890	98043575	1	1	+	NA	NA	NA	NA	NA	0.1	9.23851e-08	62	0.435484	-0.458308	NA	NA	NA	NA	NA	NA	NA	NA	NA	NA	NA	NA	NA	NA	NA	NA	NA	NA	NA	NA	NA	NA	NA	NA	NA	NA	NA	NA	NA	NA	0.1
chr22	43533086	43533305	MCAT	43529493	43537167	2	2	+	NA	NA	NA	NA	NA	0.12	4.55706e-10	95	0.663158	0.378422	0.13	0.00125552	30	0.666667	0.0756494	NA	NA	NA	NA	NA	NA	NA	NA	NA	NA	NA	NA	NA	NA	NA	NA	NA	NA	NA	NA	NA	NA	NA	NA	NA	0.13
chr12	68710360	68710391	MDM1	68710034	68715126	2	1	-	NA	NA	NA	NA	NA	-0.3	1.60339e-06	51	0.901961	-0.0764613	NA	NA	NA	NA	NA	NA	NA	NA	NA	NA	NA	NA	NA	NA	NA	NA	NA	NA	NA	NA	NA	NA	NA	NA	NA	NA	NA	NA	NA	NA	0.3
chr12	68719220	68719356	MDM1	68717021	68720436	2	1	+	NA	NA	NA	NA	NA	NA	NA	NA	NA	NA	NA	NA	NA	NA	NA	NA	NA	NA	NA	NA	0.15	0.00365114	23	0.652174	0.178828	NA	NA	NA	NA	NA	NA	NA	NA	NA	NA	NA	NA	NA	NA	NA	0.15
chr22	20929399	20929520	MED15	20922919	20936897	1	1	-	NA	NA	NA	NA	NA	NA	NA	NA	NA	NA	NA	NA	NA	NA	NA	NA	NA	NA	NA	NA	NA	NA	NA	NA	NA	NA	NA	NA	NA	NA	-0.12	0.0217753	18	0.5	0.0638527	NA	NA	NA	NA	NA	0.12
chr1	3413551	3413684	MEGF6	3413348	3413796	2	2	-	NA	NA	NA	NA	NA	-0.21	0.00134941	27	0.62963	-0.0445025	-0.24	6.65725e-05	26	0.730769	0.0510339	NA	NA	NA	NA	NA	NA	NA	NA	NA	NA	NA	NA	NA	NA	NA	NA	NA	NA	NA	NA	NA	NA	NA	NA	NA	0.24
chr2	66796181	66796278	MEIS1	66795889	66798377	1	1	-	NA	NA	NA	NA	NA	-0.17	0.00182769	38	0.736842	0.229685	NA	NA	NA	NA	NA	NA	NA	NA	NA	NA	NA	NA	NA	NA	NA	NA	NA	NA	NA	NA	NA	NA	NA	NA	NA	NA	NA	NA	NA	NA	0.17
chr2	228211941	228217290	MFF	228205097	228220392	1	2	-	NA	NA	NA	NA	NA	-0.14	2.21491e-10	93	0.666667	-0.0291712	NA	NA	NA	NA	NA	NA	NA	NA	NA	NA	-0.14	1.08748e-06	61	0.688525	0.253721	NA	NA	NA	NA	NA	NA	NA	NA	NA	NA	NA	NA	NA	NA	NA	0.14
chr2	228207460	228212101	MFF	228205097	228220392	1	1	-	NA	NA	NA	NA	NA	NA	NA	NA	NA	NA	NA	NA	NA	NA	NA	NA	NA	NA	NA	NA	-0.13	1.04093e-06	37	0.72973	0.251804	NA	NA	NA	NA	NA	NA	NA	NA	NA	NA	NA	NA	NA	NA	NA	0.13
chr2	228207460	228207536	MFF	228205097	228211941	1	1	-	NA	NA	NA	NA	NA	NA	NA	NA	NA	NA	NA	NA	NA	NA	NA	NA	NA	NA	NA	NA	NA	NA	NA	NA	NA	-0.12	0.0171677	29	0.551724	-0.0110901	NA	NA	NA	NA	NA	NA	NA	NA	NA	NA	0.12
chr2	228211941	228212101	MFF	228207536	228220392	1	1	-	NA	NA	NA	NA	NA	NA	NA	NA	NA	NA	NA	NA	NA	NA	NA	NA	NA	NA	NA	NA	-0.15	0.00347901	25	0.72	0.211992	NA	NA	NA	NA	NA	NA	NA	NA	NA	NA	NA	NA	NA	NA	NA	0.15
chr10	103553669	103553756	MGEA5	103552701	103557736	2	1	+	NA	NA	NA	NA	NA	NA	NA	NA	NA	NA	0.1	0.0324386	34	0.5	0.0912813	NA	NA	NA	NA	NA	NA	NA	NA	NA	NA	NA	NA	NA	NA	NA	NA	NA	NA	NA	NA	NA	NA	NA	NA	NA	0.1
chr3	127434695	127434774	MGLL	127429509	127439895	2	1	-	NA	NA	NA	NA	NA	NA	NA	NA	NA	NA	NA	NA	NA	NA	NA	NA	NA	NA	NA	NA	NA	NA	NA	NA	NA	NA	NA	NA	NA	NA	-0.14	0.0217753	18	0.833333	0.202986	NA	NA	NA	NA	NA	0.14
chr16	4730032	4730099	MGRN1	4727574	4731550	1	1	-	NA	NA	NA	NA	NA	-0.1	2.42243e-10	92	0.521739	-0.377434	NA	NA	NA	NA	NA	NA	NA	NA	NA	NA	NA	NA	NA	NA	NA	NA	NA	NA	NA	NA	NA	NA	NA	NA	NA	NA	NA	NA	NA	NA	0.1
chr16	4736259	4736305	MGRN1	4733934	4738796	1	1	+	NA	NA	NA	NA	NA	0.1	1.34127e-05	75	0.586667	0.322352	NA	NA	NA	NA	NA	NA	NA	NA	NA	NA	NA	NA	NA	NA	NA	NA	NA	NA	NA	NA	NA	NA	NA	NA	NA	NA	NA	NA	NA	NA	0.1
chr22	18286576	18286628	MICAL3	18274068	18291609	2	1	-	NA	NA	NA	NA	NA	-0.1	0.00555887	32	0.34375	0.257954	NA	NA	NA	NA	NA	NA	NA	NA	NA	NA	NA	NA	NA	NA	NA	NA	NA	NA	NA	NA	NA	NA	NA	NA	NA	NA	NA	NA	NA	NA	0.1
chr22	18295272	18295292	MICAL3	18293580	18299455	2	1	-	NA	NA	NA	NA	NA	-0.13	0.000195592	19	0.473684	0.321499	NA	NA	NA	NA	NA	NA	NA	NA	NA	NA	NA	NA	NA	NA	NA	NA	NA	NA	NA	NA	NA	NA	NA	NA	NA	NA	NA	NA	NA	NA	0.13
chr22	18295272	18295324	MICAL3	18293580	18299455	2	1	-	NA	NA	NA	NA	NA	-0.3	2.80683e-08	54	0.925926	0.445923	NA	NA	NA	NA	NA	NA	NA	NA	NA	NA	NA	NA	NA	NA	NA	NA	NA	NA	NA	NA	NA	NA	NA	NA	NA	NA	NA	NA	NA	NA	0.3
chr17	4795696	4795808	MINK1	4795530	4795950	1	2	+	NA	NA	NA	NA	NA	0.17	1.30736e-12	94	0.638298	-0.0126306	NA	NA	NA	NA	NA	0.12	0.00177903	30	0.6	-0.0717631	NA	NA	NA	NA	NA	NA	NA	NA	NA	NA	NA	NA	NA	NA	NA	NA	NA	NA	NA	NA	0.17
chr16	74710198	74710324	MLKL	74709663	74712796	2	1	-	NA	NA	NA	NA	NA	-0.18	2.63731e-05	49	0.734694	-0.0483944	NA	NA	NA	NA	NA	NA	NA	NA	NA	NA	NA	NA	NA	NA	NA	NA	NA	NA	NA	NA	NA	NA	NA	NA	NA	NA	NA	NA	NA	NA	0.18
chr6	168314082	168314104	MLLT4	168312170	168314847	1	2	-	NA	NA	NA	NA	NA	-0.29	1.41003e-08	77	0.818182	-0.062827	-0.39	0.000440128	30	0.966667	0.153777	NA	NA	NA	NA	NA	NA	NA	NA	NA	NA	NA	NA	NA	NA	NA	NA	NA	NA	NA	NA	NA	NA	NA	NA	NA	0.39
chr2	238443206	238443291	MLPH	238436160	238448990	1	1	-	NA	NA	NA	NA	NA	-0.12	1.96405e-06	80	0.5375	-0.386593	NA	NA	NA	NA	NA	NA	NA	NA	NA	NA	NA	NA	NA	NA	NA	NA	NA	NA	NA	NA	NA	NA	NA	NA	NA	NA	NA	NA	NA	NA	0.12
chr14	102698043	102698159	MOK	102695995	102698871	2	1	-	NA	NA	NA	NA	NA	-0.17	0.0128657	23	0.782609	NA	NA	NA	NA	NA	NA	NA	NA	NA	NA	NA	NA	NA	NA	NA	NA	NA	NA	NA	NA	NA	NA	NA	NA	NA	NA	NA	NA	NA	NA	NA	0.17
chr12	62959793	62959812	MON2	62959161	62960101	1	2	ND	NA	NA	NA	NA	NA	-0.13	7.64331e-05	93	0.741935	-0.0783629	NA	NA	NA	NA	NA	NA	NA	NA	NA	NA	0.1	0.00188544	54	0.611111	0.0777417	NA	NA	NA	NA	NA	NA	NA	NA	NA	NA	NA	NA	NA	NA	NA	0.13
chr17	17083920	17083984	MPRIP	17083403	17088136	1	4	ND	NA	NA	NA	NA	NA	-0.18	4.00662e-11	95	0.694737	0.646369	NA	NA	NA	NA	NA	-0.15	0.000210212	31	0.645161	0.279454	0.15	5.10927e-08	62	0.758065	-0.261903	NA	NA	NA	NA	NA	NA	NA	NA	NA	NA	-0.1	0.00222043	41	0.560976	-0.44883	0.18
chr1	167745300	167745404	MPZL1	167742606	167757056	1	1	-	NA	NA	NA	NA	NA	NA	NA	NA	NA	NA	NA	NA	NA	NA	NA	NA	NA	NA	NA	NA	-0.16	3.24387e-06	52	0.634615	-0.327058	NA	NA	NA	NA	NA	NA	NA	NA	NA	NA	NA	NA	NA	NA	NA	0.16
chr1	181021370	181021647	MR1	181019423	181022708	1	1	+	NA	NA	NA	NA	NA	0.12	3.95423e-07	79	0.670886	-0.0581505	NA	NA	NA	NA	NA	NA	NA	NA	NA	NA	NA	NA	NA	NA	NA	NA	NA	NA	NA	NA	NA	NA	NA	NA	NA	NA	NA	NA	NA	NA	0.12
chr2	27997290	27997398	MRPL33	27995560	28002299	1	2	+	NA	NA	NA	NA	NA	NA	NA	NA	NA	NA	NA	NA	NA	NA	NA	NA	NA	NA	NA	NA	0.1	9.05921e-08	62	0.532258	-0.483218	NA	NA	NA	NA	NA	0.13	0.0194422	18	0.666667	-0.172971	NA	NA	NA	NA	NA	0.13
chr14	23300172	23302699	MRPL52	23299464	23303380	1	1	+	NA	NA	NA	NA	NA	NA	NA	NA	NA	NA	NA	NA	NA	NA	NA	NA	NA	NA	NA	NA	NA	NA	NA	NA	NA	0.1	0.0414255	22	0.727273	-0.262419	NA	NA	NA	NA	NA	NA	NA	NA	NA	NA	0.1
chr1	228296137	228296723	MRPL55	228296020	228296849	2	1	+	NA	NA	NA	NA	NA	NA	NA	NA	NA	NA	NA	NA	NA	NA	NA	NA	NA	NA	NA	NA	NA	NA	NA	NA	NA	NA	NA	NA	NA	NA	NA	NA	NA	NA	NA	0.11	0.000698784	36	0.555556	0.122646	0.11
chr9	125048058	125048446	MRRF	125047567	125054027	1	1	-	NA	NA	NA	NA	NA	-0.14	1.72222e-06	61	0.754098	-0.176393	NA	NA	NA	NA	NA	NA	NA	NA	NA	NA	NA	NA	NA	NA	NA	NA	NA	NA	NA	NA	NA	NA	NA	NA	NA	NA	NA	NA	NA	NA	0.14
chr17	55754347	55754421	MSI2	55752488	55756909	1	2	+	NA	NA	NA	NA	NA	NA	NA	NA	NA	NA	NA	NA	NA	NA	NA	NA	NA	NA	NA	NA	0.15	1.1935e-06	56	0.678571	-0.444962	0.18	0.00627777	20	0.65	-0.11401	NA	NA	NA	NA	NA	NA	NA	NA	NA	NA	0.18
chr12	65702308	65702436	MSRB3	65672646	65720605	1	1	-	NA	NA	NA	NA	NA	-0.21	8.47504e-06	27	0.740741	0.427631	NA	NA	NA	NA	NA	NA	NA	NA	NA	NA	NA	NA	NA	NA	NA	NA	NA	NA	NA	NA	NA	NA	NA	NA	NA	NA	NA	NA	NA	NA	0.21
chr14	105915695	105915747	MTA1	105911849	105916394	1	2	-	NA	NA	NA	NA	NA	NA	NA	NA	NA	NA	-0.13	0.00349097	33	0.545455	0.0106147	NA	NA	NA	NA	NA	NA	NA	NA	NA	NA	-0.17	0.00107871	29	0.62069	-0.312552	NA	NA	NA	NA	NA	NA	NA	NA	NA	NA	0.17
chr2	242038810	242039310	MTERFD2	242036843	242041667	2	1	+	NA	NA	NA	NA	NA	NA	NA	NA	NA	NA	NA	NA	NA	NA	NA	NA	NA	NA	NA	NA	NA	NA	NA	NA	NA	NA	NA	NA	NA	NA	NA	NA	NA	NA	NA	0.11	0.00164108	28	0.464286	-0.423472	0.11
chrX	149880813	149880838	MTMR1	149867774	149887096	1	2	ND	NA	NA	NA	NA	NA	-0.12	0.000181587	76	0.342105	-0.401448	NA	NA	NA	NA	NA	NA	NA	NA	NA	NA	0.1	0.00118285	40	0.375	0.120248	NA	NA	NA	NA	NA	NA	NA	NA	NA	NA	NA	NA	NA	NA	NA	0.12
chr5	32233066	32233127	MTMR12	32230454	32233878	2	1	-	NA	NA	NA	NA	NA	NA	NA	NA	NA	NA	NA	NA	NA	NA	NA	NA	NA	NA	NA	NA	NA	NA	NA	NA	NA	NA	NA	NA	NA	NA	-0.15	0.025934	18	0.611111	0.0249445	NA	NA	NA	NA	NA	0.15
chr11	95647405	95647477	MTMR2	95621426	95657038	2	1	+	NA	NA	NA	NA	NA	0.1	0.00141299	53	0.622642	0.0528002	NA	NA	NA	NA	NA	NA	NA	NA	NA	NA	NA	NA	NA	NA	NA	NA	NA	NA	NA	NA	NA	NA	NA	NA	NA	NA	NA	NA	NA	NA	0.1
chr22	30419445	30419473	MTMR3	30418687	30421618	1	4	ND	NA	NA	NA	NA	NA	-0.25	6.13152e-13	95	0.831579	0.441417	-0.14	8.50717e-05	35	0.714286	-0.023449	-0.14	2.96523e-05	31	0.516129	-0.260557	0.1	1.91762e-05	55	0.490909	-0.263936	NA	NA	NA	NA	NA	NA	NA	NA	NA	NA	NA	NA	NA	NA	NA	0.25
chr1	32704895	32705027	MTMR9LP	32700715	32705469	2	1	+	NA	NA	NA	NA	NA	NA	NA	NA	NA	NA	NA	NA	NA	NA	NA	NA	NA	NA	NA	NA	NA	NA	NA	NA	NA	NA	NA	NA	NA	NA	NA	NA	NA	NA	NA	0.13	0.0167491	18	0.833333	0.179371	0.13
chr19	1358586	1358700	MUM1	1358464	1360134	1	1	+	NA	NA	NA	NA	NA	0.11	3.58606e-08	63	0.507937	-0.345883	NA	NA	NA	NA	NA	NA	NA	NA	NA	NA	NA	NA	NA	NA	NA	NA	NA	NA	NA	NA	NA	NA	NA	NA	NA	NA	NA	NA	NA	NA	0.11
chr6	135518098	135518462	MYB	135517141	135520045	1	1	-	NA	NA	NA	NA	NA	-0.13	3.21879e-07	40	0.675	-0.231344	NA	NA	NA	NA	NA	NA	NA	NA	NA	NA	NA	NA	NA	NA	NA	NA	NA	NA	NA	NA	NA	NA	NA	NA	NA	NA	NA	NA	NA	NA	0.13
chr13	77692474	77692631	MYCBP2	77673149	77695507	2	1	+	NA	NA	NA	NA	NA	0.11	1.25899e-05	49	0.510204	-0.365095	NA	NA	NA	NA	NA	NA	NA	NA	NA	NA	NA	NA	NA	NA	NA	NA	NA	NA	NA	NA	NA	NA	NA	NA	NA	NA	NA	NA	NA	NA	0.11
chr15	48454873	48455091	MYEF2	48452002	48458129	2	1	-	NA	NA	NA	NA	NA	-0.11	0.0426126	17	0.588235	-0.230957	NA	NA	NA	NA	NA	NA	NA	NA	NA	NA	NA	NA	NA	NA	NA	NA	NA	NA	NA	NA	NA	NA	NA	NA	NA	NA	NA	NA	NA	NA	0.11
chr17	8479960	8479991	MYH10	8473131	8480553	2	2	ND	NA	NA	NA	NA	NA	NA	NA	NA	NA	NA	0.11	0.000139121	30	0.366667	-0.240403	NA	NA	NA	NA	NA	-0.22	9.20024e-05	46	0.73913	0.446641	NA	NA	NA	NA	NA	NA	NA	NA	NA	NA	NA	NA	NA	NA	NA	0.22
chr16	15802659	15802699	MYH11	15797981	15808765	2	4	-	NA	NA	NA	NA	NA	NA	NA	NA	NA	NA	-0.2	6.08328e-07	35	0.828571	0.238506	NA	NA	NA	NA	NA	-0.19	1.25792e-07	59	0.762712	0.119081	NA	NA	NA	NA	NA	-0.32	0.00466614	17	0.882353	0.265641	-0.22	0.000200197	30	0.833333	0.343343	0.32
chr19	50727410	50727435	MYH14	50726607	50728841	1	2	+	NA	NA	NA	NA	NA	0.24	5.41199e-11	81	0.592593	0.175475	0.62	3.5784e-07	36	0.972222	-0.199972	NA	NA	NA	NA	NA	NA	NA	NA	NA	NA	NA	NA	NA	NA	NA	NA	NA	NA	NA	NA	NA	NA	NA	NA	NA	0.62
chr12	56554409	56554455	MYL6	56554105	56555170	1	2	ND	NA	NA	NA	NA	NA	-0.19	1.37926e-10	91	0.824176	0.0933842	NA	NA	NA	NA	NA	NA	NA	NA	NA	NA	NA	NA	NA	NA	NA	0.11	0.011585	29	0.655172	-0.0423881	NA	NA	NA	NA	NA	NA	NA	NA	NA	NA	0.19
chr17	27412621	27412667	MYO18A	27409457	27413455	2	4	ND	NA	NA	NA	NA	NA	-0.34	6.45613e-12	85	0.894118	0.0526577	-0.25	0.000100239	32	0.8125	0.0415251	-0.24	0.000170797	28	0.785714	0.0555002	0.12	0.00206949	57	0.649123	0.171687	NA	NA	NA	NA	NA	NA	NA	NA	NA	NA	NA	NA	NA	NA	NA	0.34
chr2	192265474	192265562	MYO1B	192265195	192267357	1	4	ND	NA	NA	NA	NA	NA	NA	NA	NA	NA	NA	0.27	2.17794e-05	28	0.75	-0.285747	0.12	0.0240428	20	0.7	0.0425487	-0.12	0.000628081	56	0.696429	0.0049828	NA	NA	NA	NA	NA	NA	NA	NA	NA	NA	-0.13	0.0026188	27	0.777778	-0.303472	0.27
chr2	192265474	192267445	MYO1B	192265195	192272840	1	1	+	0.14	0.0050918	30	0.6	-0.386684	NA	NA	NA	NA	NA	NA	NA	NA	NA	NA	NA	NA	NA	NA	NA	NA	NA	NA	NA	NA	NA	NA	NA	NA	NA	NA	NA	NA	NA	NA	NA	NA	NA	NA	NA	0.14
chr15	52635313	52635395	MYO5A	52632592	52638557	2	2	ND	NA	NA	NA	NA	NA	-0.13	1.49114e-05	73	0.589041	0.156409	NA	NA	NA	NA	NA	NA	NA	NA	NA	NA	0.17	0.000903806	30	0.7	0.0944381	NA	NA	NA	NA	NA	NA	NA	NA	NA	NA	NA	NA	NA	NA	NA	0.17
chr15	52630006	52630082	MYO5A	52628754	52632392	2	3	ND	NA	NA	NA	NA	NA	-0.18	8.13443e-09	87	0.701149	0.215109	-0.18	0.0410122	19	0.631579	0.10062	NA	NA	NA	NA	NA	0.13	3.73763e-05	45	0.488889	0.111677	NA	NA	NA	NA	NA	NA	NA	NA	NA	NA	NA	NA	NA	NA	NA	0.18
chr15	52641014	52641024	MYO5A	52638659	52643450	2	1	-	NA	NA	NA	NA	NA	-0.12	0.000895012	59	0.576271	0.0385441	NA	NA	NA	NA	NA	NA	NA	NA	NA	NA	NA	NA	NA	NA	NA	NA	NA	NA	NA	NA	NA	NA	NA	NA	NA	NA	NA	NA	NA	NA	0.12
chr18	47383182	47383261	MYO5B	47380018	47389596	2	2	ND	NA	NA	NA	NA	NA	NA	NA	NA	NA	NA	-0.19	0.00614696	20	0.7	-0.0615056	NA	NA	NA	NA	NA	NA	NA	NA	NA	NA	0.2	0.00129666	23	0.73913	-0.316384	NA	NA	NA	NA	NA	NA	NA	NA	NA	NA	0.2
chr6	76608089	76608129	MYO6	76604978	76617321	1	3	-	NA	NA	NA	NA	NA	-0.1	1.32192e-05	76	0.578947	-0.0199213	NA	NA	NA	NA	NA	NA	NA	NA	NA	NA	NA	NA	NA	NA	NA	NA	NA	NA	NA	NA	-0.18	0.00636292	17	0.882353	-0.0195499	-0.14	0.000132102	37	0.567568	-0.302407	0.18
chr6	76621388	76621416	MYO6	76618345	76623779	1	2	-	NA	NA	NA	NA	NA	-0.11	7.45204e-09	93	0.709677	-0.381923	-0.33	8.6904e-08	36	1	-0.10236	NA	NA	NA	NA	NA	NA	NA	NA	NA	NA	NA	NA	NA	NA	NA	NA	NA	NA	NA	NA	NA	NA	NA	NA	NA	0.33
chr6	76604530	76608129	MYO6	76602408	76617321	1	3	ND	NA	NA	NA	NA	NA	NA	NA	NA	NA	NA	NA	NA	NA	NA	NA	0.13	0.0322817	24	0.541667	0.315389	-0.2	0.000502476	34	0.705882	0.506109	-0.45	0.00107871	23	0.913043	0.0316575	NA	NA	NA	NA	NA	NA	NA	NA	NA	NA	0.45
chr6	76604530	76604978	MYO6	76602408	76617321	1	1	-	NA	NA	NA	NA	NA	NA	NA	NA	NA	NA	NA	NA	NA	NA	NA	NA	NA	NA	NA	NA	NA	NA	NA	NA	NA	-0.28	0.0218918	19	0.684211	-0.0384873	NA	NA	NA	NA	NA	NA	NA	NA	NA	NA	0.28
chr6	76604947	76604978	MYO6	76602408	76617321	1	1	-	NA	NA	NA	NA	NA	NA	NA	NA	NA	NA	NA	NA	NA	NA	NA	NA	NA	NA	NA	NA	NA	NA	NA	NA	NA	-0.13	0.00426684	23	0.478261	0.180265	NA	NA	NA	NA	NA	NA	NA	NA	NA	NA	0.13
chr15	72244117	72244238	MYO9A	72231269	72252241	2	3	ND	NA	NA	NA	NA	NA	-0.21	3.95423e-07	51	0.823529	0.28617	NA	NA	NA	NA	NA	-0.21	0.0223399	16	0.6875	-0.0313208	0.17	3.96026e-06	44	0.818182	-0.070798	NA	NA	NA	NA	NA	NA	NA	NA	NA	NA	NA	NA	NA	NA	NA	0.21
chr19	17321141	17321190	MYO9B	17320519	17321523	1	2	ND	NA	NA	NA	NA	NA	NA	NA	NA	NA	NA	0.18	0.00045206	35	0.771429	-0.0306161	NA	NA	NA	NA	NA	-0.23	5.10927e-08	60	0.783333	-0.562235	NA	NA	NA	NA	NA	NA	NA	NA	NA	NA	NA	NA	NA	NA	NA	0.23
chr10	95152673	95152713	MYOF	95148912	95155898	2	2	-	NA	NA	NA	NA	NA	-0.32	3.94178e-12	92	0.891304	-0.153645	NA	NA	NA	NA	NA	NA	NA	NA	NA	NA	NA	NA	NA	NA	NA	NA	NA	NA	NA	NA	NA	NA	NA	NA	NA	-0.18	2.12094e-07	34	0.735294	-0.226738	0.32
chr21	30252191	30252276	N6AMT1	30250656	30254481	2	1	+	NA	NA	NA	NA	NA	0.1	3.58156e-07	89	0.539326	0.107794	NA	NA	NA	NA	NA	NA	NA	NA	NA	NA	NA	NA	NA	NA	NA	NA	NA	NA	NA	NA	NA	NA	NA	NA	NA	NA	NA	NA	NA	NA	0.1
chr15	41130740	41130885	NA	41128481	41136376	2	2	+	NA	NA	NA	NA	NA	NA	NA	NA	NA	NA	NA	NA	NA	NA	NA	NA	NA	NA	NA	NA	0.33	5.15983e-07	34	0.941176	NA	NA	NA	NA	NA	NA	NA	NA	NA	NA	NA	0.16	1.25022e-06	42	0.809524	NA	0.33
chr7	99526462	99565910	NA	99521227	99569368	2	1	+	NA	NA	NA	NA	NA	0.13	0.000416086	35	0.714286	NA	NA	NA	NA	NA	NA	NA	NA	NA	NA	NA	NA	NA	NA	NA	NA	NA	NA	NA	NA	NA	NA	NA	NA	NA	NA	NA	NA	NA	NA	NA	0.13
chr16	57675502	57675621	NA	57653794	57684164	1	1	+	NA	NA	NA	NA	NA	NA	NA	NA	NA	NA	NA	NA	NA	NA	NA	NA	NA	NA	NA	NA	0.14	0.00691554	19	0.526316	NA	NA	NA	NA	NA	NA	NA	NA	NA	NA	NA	NA	NA	NA	NA	NA	0.14
chr13	44746834	44747010	NA	44720992	44812963	1	1	+	NA	NA	NA	NA	NA	NA	NA	NA	NA	NA	NA	NA	NA	NA	NA	NA	NA	NA	NA	NA	0.12	0.00777813	17	0.705882	NA	NA	NA	NA	NA	NA	NA	NA	NA	NA	NA	NA	NA	NA	NA	NA	0.12
chr17	29350623	29350779	NA	29349061	29351394	1	1	-	NA	NA	NA	NA	NA	-0.18	0.00164294	30	0.733333	NA	NA	NA	NA	NA	NA	NA	NA	NA	NA	NA	NA	NA	NA	NA	NA	NA	NA	NA	NA	NA	NA	NA	NA	NA	NA	NA	NA	NA	NA	NA	0.18
chr4	69914403	69914480	NA	69912838	69915660	2	1	-	NA	NA	NA	NA	NA	NA	NA	NA	NA	NA	NA	NA	NA	NA	NA	NA	NA	NA	NA	NA	-0.25	0.000638464	30	0.766667	NA	NA	NA	NA	NA	NA	NA	NA	NA	NA	NA	NA	NA	NA	NA	NA	0.25
chr7	99526462	99564910	NA	99521227	99569368	2	1	+	NA	NA	NA	NA	NA	0.11	0.000156433	48	0.5	NA	NA	NA	NA	NA	NA	NA	NA	NA	NA	NA	NA	NA	NA	NA	NA	NA	NA	NA	NA	NA	NA	NA	NA	NA	NA	NA	NA	NA	NA	NA	0.11
chr2	209638170	209686788	NA	209521714	209688918	1	1	+	NA	NA	NA	NA	NA	NA	NA	NA	NA	NA	NA	NA	NA	NA	NA	NA	NA	NA	NA	NA	0.13	0.0387163	18	0.777778	NA	NA	NA	NA	NA	NA	NA	NA	NA	NA	NA	NA	NA	NA	NA	NA	0.13
chr3	17665340	17665406	NA	17550098	17783972	2	1	-	NA	NA	NA	NA	NA	-0.12	0.00491086	38	0.578947	0.025212	NA	NA	NA	NA	NA	NA	NA	NA	NA	NA	NA	NA	NA	NA	NA	NA	NA	NA	NA	NA	NA	NA	NA	NA	NA	NA	NA	NA	NA	NA	0.12
chr6	10695179	10695303	NA	10691553	10697553	1	1	-	NA	NA	NA	NA	NA	NA	NA	NA	NA	NA	NA	NA	NA	NA	NA	-0.13	0.0239883	17	0.470588	NA	NA	NA	NA	NA	NA	NA	NA	NA	NA	NA	NA	NA	NA	NA	NA	NA	NA	NA	NA	NA	0.13
chr1	144048708	144048770	NA	144014094	144053505	1	1	-	NA	NA	NA	NA	NA	NA	NA	NA	NA	NA	NA	NA	NA	NA	NA	NA	NA	NA	NA	NA	-0.14	0.000191264	34	0.441176	NA	NA	NA	NA	NA	NA	NA	NA	NA	NA	NA	NA	NA	NA	NA	NA	0.14
chr11	118780622	118780725	NA	118779365	118789534	2	1	-	NA	NA	NA	NA	NA	NA	NA	NA	NA	NA	NA	NA	NA	NA	NA	NA	NA	NA	NA	NA	NA	NA	NA	NA	NA	-0.13	0.0353572	19	0.842105	NA	NA	NA	NA	NA	NA	NA	NA	NA	NA	NA	0.13
chr7	43670610	43671382	NA	43649241	43679047	2	1	+	NA	NA	NA	NA	NA	0.13	0.0330356	17	0.529412	NA	NA	NA	NA	NA	NA	NA	NA	NA	NA	NA	NA	NA	NA	NA	NA	NA	NA	NA	NA	NA	NA	NA	NA	NA	NA	NA	NA	NA	NA	NA	0.13
chr12	28378727	28408596	NA	28343575	28410134	1	1	+	NA	NA	NA	NA	NA	0.13	0.00912422	34	0.676471	NA	NA	NA	NA	NA	NA	NA	NA	NA	NA	NA	NA	NA	NA	NA	NA	NA	NA	NA	NA	NA	NA	NA	NA	NA	NA	NA	NA	NA	NA	NA	0.13
chr9	117092209	117092299	NA	117089632	117092713	1	1	-	-0.1	0.0486189	26	0.538462	NA	NA	NA	NA	NA	NA	NA	NA	NA	NA	NA	NA	NA	NA	NA	NA	NA	NA	NA	NA	NA	NA	NA	NA	NA	NA	NA	NA	NA	NA	NA	NA	NA	NA	NA	NA	0.1
chr6	26127925	26127990	NA	26124978	26138281	1	1	+	NA	NA	NA	NA	NA	NA	NA	NA	NA	NA	NA	NA	NA	NA	NA	NA	NA	NA	NA	NA	0.14	1.42473e-06	53	0.716981	NA	NA	NA	NA	NA	NA	NA	NA	NA	NA	NA	NA	NA	NA	NA	NA	0.14
chr13	44805416	44811711	NA	44720992	44812963	1	1	+	NA	NA	NA	NA	NA	NA	NA	NA	NA	NA	NA	NA	NA	NA	NA	NA	NA	NA	NA	NA	0.13	0.0204708	15	0.733333	NA	NA	NA	NA	NA	NA	NA	NA	NA	NA	NA	NA	NA	NA	NA	NA	0.13
chr13	44746834	44811711	NA	44720992	44812963	1	1	+	NA	NA	NA	NA	NA	NA	NA	NA	NA	NA	NA	NA	NA	NA	NA	NA	NA	NA	NA	NA	0.15	0.00251605	17	0.705882	NA	NA	NA	NA	NA	NA	NA	NA	NA	NA	NA	NA	NA	NA	NA	NA	0.15
chr10	37530875	37530974	NA	37530202	37531685	1	1	+	NA	NA	NA	NA	NA	0.17	0.00013932	51	0.647059	NA	NA	NA	NA	NA	NA	NA	NA	NA	NA	NA	NA	NA	NA	NA	NA	NA	NA	NA	NA	NA	NA	NA	NA	NA	NA	NA	NA	NA	NA	NA	0.17
chr19	58836640	58836728	NA	58826403	58838188	2	1	-	-0.11	0.0339622	19	0.736842	NA	NA	NA	NA	NA	NA	NA	NA	NA	NA	NA	NA	NA	NA	NA	NA	NA	NA	NA	NA	NA	NA	NA	NA	NA	NA	NA	NA	NA	NA	NA	NA	NA	NA	NA	NA	0.11
chr1	183227243	183227271	NA	183209527	183227856	1	1	-	NA	NA	NA	NA	NA	-0.39	0.000392454	19	0.894737	NA	NA	NA	NA	NA	NA	NA	NA	NA	NA	NA	NA	NA	NA	NA	NA	NA	NA	NA	NA	NA	NA	NA	NA	NA	NA	NA	NA	NA	NA	NA	0.39
chr7	125101534	125101705	NA	125078352	125106323	1	1	+	NA	NA	NA	NA	NA	NA	NA	NA	NA	NA	NA	NA	NA	NA	NA	NA	NA	NA	NA	NA	0.15	1.36104e-06	40	0.775	NA	NA	NA	NA	NA	NA	NA	NA	NA	NA	NA	NA	NA	NA	NA	NA	0.15
chr4	5825343	5829293	NA	5819982	5830245	1	1	-	NA	NA	NA	NA	NA	NA	NA	NA	NA	NA	NA	NA	NA	NA	NA	NA	NA	NA	NA	NA	-0.15	0.0203933	19	0.842105	NA	NA	NA	NA	NA	NA	NA	NA	NA	NA	NA	NA	NA	NA	NA	NA	0.15
chr16	85667519	85667739	NA	85589970	85682157	1	1	-	NA	NA	NA	NA	NA	-0.1	0.0197043	25	0.44	NA	NA	NA	NA	NA	NA	NA	NA	NA	NA	NA	NA	NA	NA	NA	NA	NA	NA	NA	NA	NA	NA	NA	NA	NA	NA	NA	NA	NA	NA	NA	0.1
chr22	29210128	29214484	NA	29196726	29217959	1	1	+	NA	NA	NA	NA	NA	NA	NA	NA	NA	NA	NA	NA	NA	NA	NA	0.11	0.0414975	19	0.578947	NA	NA	NA	NA	NA	NA	NA	NA	NA	NA	NA	NA	NA	NA	NA	NA	NA	NA	NA	NA	NA	0.11
chr12	112487286	112487416	NAA25	112486248	112491361	2	1	-	NA	NA	NA	NA	NA	-0.1	1.43123e-06	78	0.564103	-0.130571	NA	NA	NA	NA	NA	NA	NA	NA	NA	NA	NA	NA	NA	NA	NA	NA	NA	NA	NA	NA	NA	NA	NA	NA	NA	NA	NA	NA	NA	NA	0.1
chr16	3497481	3497621	NAA60	3493828	3498470	1	1	+	NA	NA	NA	NA	NA	0.2	0.00201925	21	0.619048	NA	NA	NA	NA	NA	NA	NA	NA	NA	NA	NA	NA	NA	NA	NA	NA	NA	NA	NA	NA	NA	NA	NA	NA	NA	NA	NA	NA	NA	NA	NA	0.2
chr5	36208726	36208793	NADK2	36207368	36211945	2	2	-	NA	NA	NA	NA	NA	-0.12	6.037e-10	83	0.662651	NA	NA	NA	NA	NA	NA	NA	NA	NA	NA	NA	NA	NA	NA	NA	NA	NA	NA	NA	NA	NA	NA	NA	NA	NA	NA	-0.1	0.0193659	31	0.483871	NA	0.12
chr1	46072992	46074010	NASP	46072264	46078840	1	4	+	0.16	0.000505768	29	0.689655	-0.0132224	0.2	3.72083e-12	91	0.736264	0.373963	0.12	0.00843626	35	0.485714	-0.0307838	NA	NA	NA	NA	NA	0.14	6.4804e-08	57	0.719298	0.427167	NA	NA	NA	NA	NA	NA	NA	NA	NA	NA	NA	NA	NA	NA	NA	0.2
chr11	20071381	20072880	NAV2	20070742	20075625	1	1	-	NA	NA	NA	NA	NA	-0.16	0.00531396	33	0.545455	0.13148	NA	NA	NA	NA	NA	NA	NA	NA	NA	NA	NA	NA	NA	NA	NA	NA	NA	NA	NA	NA	NA	NA	NA	NA	NA	NA	NA	NA	NA	NA	0.16
chr11	20071381	20071448	NAV2	20070742	20072834	1	1	-	NA	NA	NA	NA	NA	-0.11	0.0205633	41	0.682927	-0.0144119	NA	NA	NA	NA	NA	NA	NA	NA	NA	NA	NA	NA	NA	NA	NA	NA	NA	NA	NA	NA	NA	NA	NA	NA	NA	NA	NA	NA	NA	NA	0.11
chr11	20072834	20072880	NAV2	20070742	20075625	1	1	-	NA	NA	NA	NA	NA	-0.16	0.000368186	32	0.6875	0.267828	NA	NA	NA	NA	NA	NA	NA	NA	NA	NA	NA	NA	NA	NA	NA	NA	NA	NA	NA	NA	NA	NA	NA	NA	NA	NA	NA	NA	NA	NA	0.16
chr13	36220005	36220069	NBEA	36202386	36220395	1	1	-	NA	NA	NA	NA	NA	NA	NA	NA	NA	NA	NA	NA	NA	NA	NA	-0.18	0.0115498	24	0.583333	0.0301685	NA	NA	NA	NA	NA	NA	NA	NA	NA	NA	NA	NA	NA	NA	NA	NA	NA	NA	NA	NA	0.18
chr3	47033964	47034046	NBEAL2	47033437	47035426	1	2	-	NA	NA	NA	NA	NA	NA	NA	NA	NA	NA	NA	NA	NA	NA	NA	NA	NA	NA	NA	NA	-0.38	0.00347478	18	0.944444	0.443665	-0.12	0.0266531	23	0.478261	0.129692	NA	NA	NA	NA	NA	NA	NA	NA	NA	NA	0.38
chr1	145648015	145648068	NBPF10	145646174	145650482	1	1	-	-0.17	0.0133044	17	0.823529	NA	NA	NA	NA	NA	NA	NA	NA	NA	NA	NA	NA	NA	NA	NA	NA	NA	NA	NA	NA	NA	NA	NA	NA	NA	NA	NA	NA	NA	NA	NA	NA	NA	NA	NA	NA	0.17
chr1	144853218	144853271	NBPF9	144852500	144854164	2	1	-	NA	NA	NA	NA	NA	-0.1	1.09593e-05	44	0.454545	NA	NA	NA	NA	NA	NA	NA	NA	NA	NA	NA	NA	NA	NA	NA	NA	NA	NA	NA	NA	NA	NA	NA	NA	NA	NA	NA	NA	NA	NA	NA	0.1
chr1	144932334	144942691	NBPF9	144923822	144946624	2	1	+	NA	NA	NA	NA	NA	0.1	0.00647882	26	0.5	NA	NA	NA	NA	NA	NA	NA	NA	NA	NA	NA	NA	NA	NA	NA	NA	NA	NA	NA	NA	NA	NA	NA	NA	NA	NA	NA	NA	NA	NA	NA	0.1
chr7	158443523	158443665	NCAPG2	158439256	158444984	2	1	+	NA	NA	NA	NA	NA	NA	NA	NA	NA	NA	NA	NA	NA	NA	NA	NA	NA	NA	NA	NA	NA	NA	NA	NA	NA	NA	NA	NA	NA	NA	NA	NA	NA	NA	NA	0.15	0.0191671	26	0.769231	-0.0663207	0.15
chr2	24990947	24991005	NCOA1	24985646	24991089	1	2	+	NA	NA	NA	NA	NA	NA	NA	NA	NA	NA	NA	NA	NA	NA	NA	NA	NA	NA	NA	NA	0.1	1.84692e-05	57	0.578947	-0.359975	NA	NA	NA	NA	NA	NA	NA	NA	NA	NA	0.1	0.0265891	32	0.59375	-0.126994	0.1
chr12	124858958	124859010	NCOR2	124857157	124862782	2	1	-	NA	NA	NA	NA	NA	NA	NA	NA	NA	NA	NA	NA	NA	NA	NA	NA	NA	NA	NA	NA	NA	NA	NA	NA	NA	NA	NA	NA	NA	NA	-0.2	0.0165366	18	0.611111	-0.162363	NA	NA	NA	NA	NA	0.2
chr17	8366637	8366673	NDEL1	8363479	8370247	1	3	-	-0.11	0.0259694	27	0.666667	0.415919	-0.22	9.45117e-13	91	0.835165	0.568854	NA	NA	NA	NA	NA	NA	NA	NA	NA	NA	NA	NA	NA	NA	NA	NA	NA	NA	NA	NA	-0.12	0.00743279	16	0.4375	0.0875788	NA	NA	NA	NA	NA	0.22
chr14	21492188	21492256	NDRG2	21491481	21493187	2	2	+	NA	NA	NA	NA	NA	0.12	0.000601049	54	0.62963	-0.249869	0.12	0.028668	25	0.64	-0.260809	NA	NA	NA	NA	NA	NA	NA	NA	NA	NA	NA	NA	NA	NA	NA	NA	NA	NA	NA	NA	NA	NA	NA	NA	NA	0.12
chr14	21491022	21491065	NDRG2	21490657	21491399	2	1	-	-0.12	0.00683165	30	0.466667	0.329724	NA	NA	NA	NA	NA	NA	NA	NA	NA	NA	NA	NA	NA	NA	NA	NA	NA	NA	NA	NA	NA	NA	NA	NA	NA	NA	NA	NA	NA	NA	NA	NA	NA	NA	NA	0.12
chr8	96046235	96046351	NDUFAF6	96044327	96047681	1	2	ND	NA	NA	NA	NA	NA	0.14	0.00111004	46	0.673913	NA	NA	NA	NA	NA	NA	NA	NA	NA	NA	NA	NA	NA	NA	NA	NA	NA	NA	NA	NA	NA	NA	NA	NA	NA	NA	-0.13	0.0354701	17	0.529412	NA	0.14
chr4	140218538	140218598	NDUFC1	140217115	140223569	2	1	-	NA	NA	NA	NA	NA	NA	NA	NA	NA	NA	NA	NA	NA	NA	NA	NA	NA	NA	NA	NA	-0.13	0.0220505	22	0.636364	-0.184042	NA	NA	NA	NA	NA	NA	NA	NA	NA	NA	NA	NA	NA	NA	NA	0.13
chr21	44323291	44324387	NDUFV3	44317158	44328973	1	1	+	NA	NA	NA	NA	NA	NA	NA	NA	NA	NA	NA	NA	NA	NA	NA	NA	NA	NA	NA	NA	0.13	8.52374e-08	58	0.655172	-0.18784	NA	NA	NA	NA	NA	NA	NA	NA	NA	NA	NA	NA	NA	NA	NA	0.13
chr12	97301381	97301635	NEDD1	97301079	97303529	1	1	+	NA	NA	NA	NA	NA	0.11	0.0160596	42	0.5	0.204959	NA	NA	NA	NA	NA	NA	NA	NA	NA	NA	NA	NA	NA	NA	NA	NA	NA	NA	NA	NA	NA	NA	NA	NA	NA	NA	NA	NA	NA	NA	0.11
chr18	56002709	56002770	NEDD4L	56001125	56008269	1	3	ND	NA	NA	NA	NA	NA	0.17	4.4155e-07	91	0.725275	0.248905	NA	NA	NA	NA	NA	NA	NA	NA	NA	NA	-0.12	6.46181e-06	52	0.538462	0.183404	-0.3	0.00538873	24	0.875	-0.0228248	NA	NA	NA	NA	NA	NA	NA	NA	NA	NA	0.3
chr4	170476870	170477003	NEK1	170459063	170477082	2	3	-	NA	NA	NA	NA	NA	-0.14	3.03775e-07	73	0.616438	0.194982	NA	NA	NA	NA	NA	NA	NA	NA	NA	NA	-0.21	1.98342e-07	35	0.771429	0.101763	NA	NA	NA	NA	NA	NA	NA	NA	NA	NA	-0.13	0.0417958	20	0.65	0.292937	0.21
chr4	170429919	170430004	NEK1	170429483	170458959	2	1	-	NA	NA	NA	NA	NA	NA	NA	NA	NA	NA	NA	NA	NA	NA	NA	NA	NA	NA	NA	NA	NA	NA	NA	NA	NA	NA	NA	NA	NA	NA	NA	NA	NA	NA	NA	-0.13	0.00483629	24	0.791667	0.392264	0.13
chr15	73585730	73585890	NEO1	73581580	73590688	1	1	+	NA	NA	NA	NA	NA	NA	NA	NA	NA	NA	0.21	1.21666e-07	35	0.857143	-0.144108	NA	NA	NA	NA	NA	NA	NA	NA	NA	NA	NA	NA	NA	NA	NA	NA	NA	NA	NA	NA	NA	NA	NA	NA	NA	0.21
chr1	78383250	78383443	NEXN	78381819	78383644	1	1	-	NA	NA	NA	NA	NA	NA	NA	NA	NA	NA	-0.12	0.00169504	21	0.571429	0.313837	NA	NA	NA	NA	NA	NA	NA	NA	NA	NA	NA	NA	NA	NA	NA	NA	NA	NA	NA	NA	NA	NA	NA	NA	NA	0.12
chr17	29579955	29580019	NF1	29576138	29585361	1	1	-	NA	NA	NA	NA	NA	-0.18	3.42513e-08	82	0.792683	-0.189175	NA	NA	NA	NA	NA	NA	NA	NA	NA	NA	NA	NA	NA	NA	NA	NA	NA	NA	NA	NA	NA	NA	NA	NA	NA	NA	NA	NA	NA	NA	0.18
chr22	30079008	30079054	NF2	30077591	30090740	1	3	-	-0.19	0.0188096	25	0.8	-0.392433	-0.11	2.07601e-05	92	0.717391	0.108269	NA	NA	NA	NA	NA	NA	NA	NA	NA	NA	-0.12	0.000650522	59	0.677966	-0.0115007	NA	NA	NA	NA	NA	NA	NA	NA	NA	NA	NA	NA	NA	NA	NA	0.19
chr1	204960419	204971877	NFASC	204957935	204978684	1	1	-	NA	NA	NA	NA	NA	-0.32	0.000247402	17	0.882353	NA	NA	NA	NA	NA	NA	NA	NA	NA	NA	NA	NA	NA	NA	NA	NA	NA	NA	NA	NA	NA	NA	NA	NA	NA	NA	NA	NA	NA	NA	NA	0.32
chr17	46134393	46134484	NFE2L1	46133961	46134705	1	2	-	-0.11	0.00822186	29	0.586207	0.0757632	NA	NA	NA	NA	NA	NA	NA	NA	NA	NA	NA	NA	NA	NA	NA	NA	NA	NA	NA	NA	NA	NA	NA	NA	NA	-0.1	0.00985074	18	0.444444	0.189489	NA	NA	NA	NA	NA	0.11
chr19	13189426	13189550	NFIX	13186486	13192493	1	1	+	NA	NA	NA	NA	NA	NA	NA	NA	NA	NA	NA	NA	NA	NA	NA	NA	NA	NA	NA	NA	NA	NA	NA	NA	NA	NA	NA	NA	NA	NA	0.16	0.00279968	18	0.666667	-0.131469	NA	NA	NA	NA	NA	0.16
chr6	41048549	41048637	NFYA	41046904	41051784	1	3	ND	NA	NA	NA	NA	NA	-0.33	1.90015e-11	78	0.871795	-0.503411	-0.18	0.002703	24	0.791667	-0.159798	NA	NA	NA	NA	NA	0.13	0.000165351	41	0.560976	-0.0957635	NA	NA	NA	NA	NA	NA	NA	NA	NA	NA	NA	NA	NA	NA	NA	0.33
chr3	25761504	25761683	NGLY1	25761127	25770623	2	1	-	NA	NA	NA	NA	NA	-0.13	6.13152e-13	95	0.589474	-0.0281862	NA	NA	NA	NA	NA	NA	NA	NA	NA	NA	NA	NA	NA	NA	NA	NA	NA	NA	NA	NA	NA	NA	NA	NA	NA	NA	NA	NA	NA	NA	0.13
chr14	51223209	51225349	NIN	51221586	51226574	2	3	-	NA	NA	NA	NA	NA	-0.33	7.93828e-09	68	0.852941	-0.0144619	NA	NA	NA	NA	NA	-0.21	0.00487429	23	0.73913	-0.269158	NA	NA	NA	NA	NA	NA	NA	NA	NA	NA	NA	NA	NA	NA	NA	-0.18	0.0229503	17	0.705882	0.166552	0.33
chr14	51261153	51261244	NIN	51259600	51273454	2	2	ND	NA	NA	NA	NA	NA	NA	NA	NA	NA	NA	NA	NA	NA	NA	NA	0.14	0.0223399	16	0.625	0.190016	-0.13	2.32195e-05	40	0.65	-0.376213	NA	NA	NA	NA	NA	NA	NA	NA	NA	NA	NA	NA	NA	NA	NA	0.14
chr3	42668691	42668720	NKTR	42663009	42672037	1	1	-	NA	NA	NA	NA	NA	-0.23	3.26038e-05	39	0.897436	0.552317	NA	NA	NA	NA	NA	NA	NA	NA	NA	NA	NA	NA	NA	NA	NA	NA	NA	NA	NA	NA	NA	NA	NA	NA	NA	NA	NA	NA	NA	NA	0.23
chr16	448207	448386	NME4	447314	448989	1	2	ND	NA	NA	NA	NA	NA	NA	NA	NA	NA	NA	NA	NA	NA	NA	NA	-0.1	0.0100255	31	0.516129	-0.0751683	NA	NA	NA	NA	NA	NA	NA	NA	NA	NA	NA	NA	NA	NA	NA	0.11	0.00653446	33	0.545455	-0.00948655	0.11
chr16	448207	448395	NME4	447314	448989	1	2	ND	NA	NA	NA	NA	NA	NA	NA	NA	NA	NA	NA	NA	NA	NA	NA	-0.1	0.0288194	30	0.566667	0.00435925	NA	NA	NA	NA	NA	NA	NA	NA	NA	NA	NA	NA	NA	NA	NA	0.14	0.000490721	40	0.625	-0.021543	0.14
chr3	48337608	48337649	NME6	48336726	48338216	2	1	-	NA	NA	NA	NA	NA	-0.11	4.48255e-05	79	0.670886	-0.296994	NA	NA	NA	NA	NA	NA	NA	NA	NA	NA	NA	NA	NA	NA	NA	NA	NA	NA	NA	NA	NA	NA	NA	NA	NA	NA	NA	NA	NA	NA	0.11
chr3	132415574	132415658	NPHP3	132413810	132416103	2	1	-	NA	NA	NA	NA	NA	-0.28	4.55698e-05	29	0.896552	0.553604	NA	NA	NA	NA	NA	NA	NA	NA	NA	NA	NA	NA	NA	NA	NA	NA	NA	NA	NA	NA	NA	NA	NA	NA	NA	NA	NA	NA	NA	NA	0.28
chr1	182791249	182791335	NPL	182787995	182794915	1	1	+	NA	NA	NA	NA	NA	NA	NA	NA	NA	NA	NA	NA	NA	NA	NA	NA	NA	NA	NA	NA	NA	NA	NA	NA	NA	0.15	0.00691495	22	0.636364	0.235347	NA	NA	NA	NA	NA	NA	NA	NA	NA	NA	0.15
chr16	167299	167375	NPRL3	162775	169124	2	1	-	NA	NA	NA	NA	NA	NA	NA	NA	NA	NA	-0.12	0.00168834	30	0.666667	-0.048359	NA	NA	NA	NA	NA	NA	NA	NA	NA	NA	NA	NA	NA	NA	NA	NA	NA	NA	NA	NA	NA	NA	NA	NA	NA	0.12
chr16	173505	173545	NPRL3	169255	174935	2	1	+	NA	NA	NA	NA	NA	NA	NA	NA	NA	NA	NA	NA	NA	NA	NA	NA	NA	NA	NA	NA	0.26	0.0244668	15	0.8	0.199588	NA	NA	NA	NA	NA	NA	NA	NA	NA	NA	NA	NA	NA	NA	NA	0.26
chr1	161206248	161206389	NR1I3	161205768	161207830	2	1	-	-0.14	0.00286453	19	0.526316	NA	NA	NA	NA	NA	NA	NA	NA	NA	NA	NA	NA	NA	NA	NA	NA	NA	NA	NA	NA	NA	NA	NA	NA	NA	NA	NA	NA	NA	NA	NA	NA	NA	NA	NA	NA	0.14
chr19	19313278	19313385	NR2C2AP	19313208	19313599	2	1	+	NA	NA	NA	NA	NA	0.11	1.12861e-07	92	0.521739	0.252095	NA	NA	NA	NA	NA	NA	NA	NA	NA	NA	NA	NA	NA	NA	NA	NA	NA	NA	NA	NA	NA	NA	NA	NA	NA	NA	NA	NA	NA	NA	0.11
chr7	107791139	107791199	NRCAM	107790593	107799907	2	1	-	NA	NA	NA	NA	NA	NA	NA	NA	NA	NA	NA	NA	NA	NA	NA	NA	NA	NA	NA	NA	-0.12	0.00818855	32	0.59375	-0.0277289	NA	NA	NA	NA	NA	NA	NA	NA	NA	NA	NA	NA	NA	NA	NA	0.12
chr7	107866088	107866146	NRCAM	107864281	107866651	2	1	-	NA	NA	NA	NA	NA	NA	NA	NA	NA	NA	NA	NA	NA	NA	NA	NA	NA	NA	NA	NA	-0.15	0.00491853	36	0.805556	-0.00800684	NA	NA	NA	NA	NA	NA	NA	NA	NA	NA	NA	NA	NA	NA	NA	0.15
chr10	104871501	104871563	NT5C2	104866464	104899162	2	1	-	NA	NA	NA	NA	NA	-0.1	1.86199e-05	35	0.514286	0.346306	NA	NA	NA	NA	NA	NA	NA	NA	NA	NA	NA	NA	NA	NA	NA	NA	NA	NA	NA	NA	NA	NA	NA	NA	NA	NA	NA	NA	NA	NA	0.1
chr16	15141853	15141957	NTAN1	15141778	15149747	2	1	+	NA	NA	NA	NA	NA	NA	NA	NA	NA	NA	NA	NA	NA	NA	NA	NA	NA	NA	NA	NA	0.1	0.000140523	59	0.59322	NA	NA	NA	NA	NA	NA	NA	NA	NA	NA	NA	NA	NA	NA	NA	NA	0.1
chr16	1836757	1836957	NUBP2	1836657	1837677	1	1	+	NA	NA	NA	NA	NA	0.11	2.19267e-06	79	0.620253	0.437099	NA	NA	NA	NA	NA	NA	NA	NA	NA	NA	NA	NA	NA	NA	NA	NA	NA	NA	NA	NA	NA	NA	NA	NA	NA	NA	NA	NA	NA	NA	0.11
chr16	77769724	77770641	NUDT7	77759482	77775478	1	1	-	NA	NA	NA	NA	NA	-0.2	0.0330952	17	0.823529	0.38369	NA	NA	NA	NA	NA	NA	NA	NA	NA	NA	NA	NA	NA	NA	NA	NA	NA	NA	NA	NA	NA	NA	NA	NA	NA	NA	NA	NA	NA	NA	0.2
chr11	71723446	71723489	NUMA1	71721901	71723940	2	5	ND	-0.13	0.00387457	28	0.678571	0.0796276	-0.21	2.07387e-12	93	0.741935	-0.277086	NA	NA	NA	NA	NA	NA	NA	NA	NA	NA	0.16	3.00494e-07	62	0.758065	-0.0655617	NA	NA	NA	NA	NA	-0.13	0.0469708	18	0.5	-0.0212733	0.11	2.82504e-05	40	0.55	0.380305	0.21
chr11	71752868	71760586	NUMA1	71747022	71780887	2	1	-	NA	NA	NA	NA	NA	-0.13	1.00039e-06	43	0.581395	-0.235626	NA	NA	NA	NA	NA	NA	NA	NA	NA	NA	NA	NA	NA	NA	NA	NA	NA	NA	NA	NA	NA	NA	NA	NA	NA	NA	NA	NA	NA	NA	0.13
chr11	71752868	71779278	NUMA1	71747022	71780887	2	1	-	NA	NA	NA	NA	NA	-0.12	1.8188e-05	30	0.566667	-0.29667	NA	NA	NA	NA	NA	NA	NA	NA	NA	NA	NA	NA	NA	NA	NA	NA	NA	NA	NA	NA	NA	NA	NA	NA	NA	NA	NA	NA	NA	NA	0.12
chr11	71752868	71779664	NUMA1	71747022	71780887	2	1	-	NA	NA	NA	NA	NA	-0.1	0.000438117	17	0.529412	-0.32911	NA	NA	NA	NA	NA	NA	NA	NA	NA	NA	NA	NA	NA	NA	NA	NA	NA	NA	NA	NA	NA	NA	NA	NA	NA	NA	NA	NA	NA	NA	0.1
chr11	71752868	71773733	NUMA1	71747022	71780887	2	1	-	NA	NA	NA	NA	NA	-0.11	0.000139566	18	0.555556	-0.342023	NA	NA	NA	NA	NA	NA	NA	NA	NA	NA	NA	NA	NA	NA	NA	NA	NA	NA	NA	NA	NA	NA	NA	NA	NA	NA	NA	NA	NA	NA	0.11
chr14	73783097	73783131	NUMB	73763994	73789837	2	2	-	NA	NA	NA	NA	NA	-0.11	4.48668e-07	92	0.630435	0.108079	NA	NA	NA	NA	NA	NA	NA	NA	NA	NA	NA	NA	NA	NA	NA	NA	NA	NA	NA	NA	NA	NA	NA	NA	NA	-0.12	2.35122e-05	34	0.588235	-0.0509279	0.12
chr14	73745988	73746133	NUMB	73744002	73749066	2	5	ND	0.25	0.00382483	28	0.75	-0.177425	0.33	1.67613e-12	93	0.88172	-0.190313	0.36	8.6904e-08	36	0.944444	-0.282561	0.24	1.06748e-05	30	0.833333	-0.0349204	-0.14	1.19328e-06	62	0.693548	-0.137699	NA	NA	NA	NA	NA	NA	NA	NA	NA	NA	NA	NA	NA	NA	NA	0.36
chr19	17338648	17338815	OCEL1	17338009	17339064	1	1	-	NA	NA	NA	NA	NA	NA	NA	NA	NA	NA	NA	NA	NA	NA	NA	NA	NA	NA	NA	NA	-0.11	1.03448e-06	61	0.508197	0.0432133	NA	NA	NA	NA	NA	NA	NA	NA	NA	NA	NA	NA	NA	NA	NA	0.11
chr1	86822126	86822286	ODF2L	86820543	86824469	2	4	ND	NA	NA	NA	NA	NA	-0.18	4.68895e-07	78	0.730769	-0.0934127	-0.18	0.00624749	25	0.68	0.0188649	NA	NA	NA	NA	NA	0.24	0.00354151	19	0.789474	-0.115069	NA	NA	NA	NA	NA	NA	NA	NA	NA	NA	0.14	0.00169167	37	0.621622	0.132237	0.24
chr1	86851140	86851274	ODF2L	86850485	86852597	2	1	-	NA	NA	NA	NA	NA	-0.12	0.000601049	53	0.622642	0.169699	NA	NA	NA	NA	NA	NA	NA	NA	NA	NA	NA	NA	NA	NA	NA	NA	NA	NA	NA	NA	NA	NA	NA	NA	NA	NA	NA	NA	NA	NA	0.12
chr3	193343880	193343992	OPA1	193336726	193349400	1	5	ND	-0.24	0.0029879	21	0.809524	-0.0150122	NA	NA	NA	NA	NA	NA	NA	NA	NA	NA	0.11	0.0322817	29	0.586207	0.0323591	-0.13	0.00037085	58	0.672414	0.272772	-0.1	0.0139644	29	0.482759	-0.00181312	NA	NA	NA	NA	NA	-0.15	0.000177127	29	0.586207	0.284535	0.24
chr7	24902818	24902912	OSBPL3	24901389	24903114	2	2	-	NA	NA	NA	NA	NA	NA	NA	NA	NA	NA	NA	NA	NA	NA	NA	NA	NA	NA	NA	NA	-0.1	0.00121878	42	0.642857	0.191385	NA	NA	NA	NA	NA	NA	NA	NA	NA	NA	-0.17	0.00555859	25	0.64	-0.308382	0.17
chr12	76853638	76853676	OSBPL8	76844769	76881289	2	1	+	NA	NA	NA	NA	NA	0.23	8.45145e-09	74	0.783784	-0.0328215	NA	NA	NA	NA	NA	NA	NA	NA	NA	NA	NA	NA	NA	NA	NA	NA	NA	NA	NA	NA	NA	NA	NA	NA	NA	NA	NA	NA	NA	NA	0.23
chr1	52135105	52135185	OSBPL9	52117714	52179674	1	2	+	NA	NA	NA	NA	NA	0.1	1.45369e-09	93	0.602151	-0.30997	0.12	0.00147639	35	0.771429	-0.0615446	NA	NA	NA	NA	NA	NA	NA	NA	NA	NA	NA	NA	NA	NA	NA	NA	NA	NA	NA	NA	NA	NA	NA	NA	NA	0.12
chr1	52221991	52222031	OSBPL9	52215868	52226361	1	1	+	NA	NA	NA	NA	NA	NA	NA	NA	NA	NA	NA	NA	NA	NA	NA	0.1	0.000190723	30	0.433333	-0.248288	NA	NA	NA	NA	NA	NA	NA	NA	NA	NA	NA	NA	NA	NA	NA	NA	NA	NA	NA	NA	0.1
chr20	42843527	42843644	OSER1-AS1	42839997	42853460	1	1	-	NA	NA	NA	NA	NA	-0.11	0.0484124	16	0.75	NA	NA	NA	NA	NA	NA	NA	NA	NA	NA	NA	NA	NA	NA	NA	NA	NA	NA	NA	NA	NA	NA	NA	NA	NA	NA	NA	NA	NA	NA	NA	0.11
chr5	131562778	131562915	P4HA2	131554338	131563482	2	1	+	NA	NA	NA	NA	NA	NA	NA	NA	NA	NA	NA	NA	NA	NA	NA	NA	NA	NA	NA	NA	NA	NA	NA	NA	NA	NA	NA	NA	NA	NA	NA	NA	NA	NA	NA	0.21	0.0109048	18	0.611111	0.431265	0.21
chr11	73598084	73598145	PAAF1	73589865	73598398	1	2	-	NA	NA	NA	NA	NA	-0.13	9.21019e-10	73	0.520548	-0.141829	-0.12	0.000684419	18	0.5	-0.194695	NA	NA	NA	NA	NA	NA	NA	NA	NA	NA	NA	NA	NA	NA	NA	NA	NA	NA	NA	NA	NA	NA	NA	NA	NA	0.13
chr11	73598075	73598145	PAAF1	73589865	73598398	1	1	-	NA	NA	NA	NA	NA	-0.1	2.83405e-09	71	0.43662	-0.170353	NA	NA	NA	NA	NA	NA	NA	NA	NA	NA	NA	NA	NA	NA	NA	NA	NA	NA	NA	NA	NA	NA	NA	NA	NA	NA	NA	NA	NA	NA	0.1
chr20	43565534	43565618	PABPC1L	43565372	43566701	1	1	+	NA	NA	NA	NA	NA	0.11	0.0219	25	0.44	0.217963	NA	NA	NA	NA	NA	NA	NA	NA	NA	NA	NA	NA	NA	NA	NA	NA	NA	NA	NA	NA	NA	NA	NA	NA	NA	NA	NA	NA	NA	NA	0.11
chr4	20726430	20726512	PACRGL	20715163	20728907	1	1	-	NA	NA	NA	NA	NA	NA	NA	NA	NA	NA	-0.13	0.0157395	21	0.571429	0.0476559	NA	NA	NA	NA	NA	NA	NA	NA	NA	NA	NA	NA	NA	NA	NA	NA	NA	NA	NA	NA	NA	NA	NA	NA	NA	0.13
chr19	39663557	39664017	PAK4	39660398	39664215	1	1	+	NA	NA	NA	NA	NA	NA	NA	NA	NA	NA	0.1	0.000492521	36	0.5	0.0584065	NA	NA	NA	NA	NA	NA	NA	NA	NA	NA	NA	NA	NA	NA	NA	NA	NA	NA	NA	NA	NA	NA	NA	NA	NA	0.1
chr19	740351	740484	PALM	736079	746284	1	5	ND	NA	NA	NA	NA	NA	-0.19	9.75152e-11	81	0.716049	0.378623	-0.11	0.0109759	27	0.481481	0.138343	-0.14	9.63873e-05	31	0.516129	0.186631	0.14	1.04093e-06	48	0.6875	-0.531639	NA	NA	NA	NA	NA	NA	NA	NA	NA	NA	-0.13	4.05952e-05	33	0.666667	-0.458125	0.19
chr5	102309819	102310141	PAM	102296934	102325975	1	2	-	NA	NA	NA	NA	NA	NA	NA	NA	NA	NA	NA	NA	NA	NA	NA	-0.13	0.0116052	30	0.633333	-0.0326294	NA	NA	NA	NA	NA	NA	NA	NA	NA	NA	-0.29	0.00304313	17	0.882353	0.149993	NA	NA	NA	NA	NA	0.29
chr10	89481512	89481528	PAPSS2	89475601	89487040	1	4	-	-0.19	0.00101433	27	0.592593	0.423299	NA	NA	NA	NA	NA	-0.16	4.47791e-05	35	0.771429	0.290612	NA	NA	NA	NA	NA	-0.24	6.56581e-06	58	0.793103	0.366441	NA	NA	NA	NA	NA	-0.37	0.00304313	18	0.888889	0.501884	NA	NA	NA	NA	NA	0.37
chr10	34661425	34661465	PARD3	34649188	34663801	2	5	-	-0.16	0.00733975	24	0.666667	-0.193729	-0.12	1.53511e-07	90	0.544444	-0.109391	-0.2	3.39558e-06	32	0.71875	-0.00845568	NA	NA	NA	NA	NA	-0.12	2.38636e-07	61	0.606557	-0.14947	-0.14	0.00253346	29	0.655172	0.0339778	NA	NA	NA	NA	NA	NA	NA	NA	NA	NA	0.2
chr10	34625126	34625172	PARD3	34620273	34626202	2	2	+	NA	NA	NA	NA	NA	0.15	8.21285e-09	92	0.608696	0.175839	0.28	0.0004204	31	0.903226	0.0699746	NA	NA	NA	NA	NA	NA	NA	NA	NA	NA	NA	NA	NA	NA	NA	NA	NA	NA	NA	NA	NA	NA	NA	NA	NA	0.28
chr15	72543185	72543296	PARP6	72542434	72543547	2	1	+	NA	NA	NA	NA	NA	NA	NA	NA	NA	NA	NA	NA	NA	NA	NA	NA	NA	NA	NA	NA	NA	NA	NA	NA	NA	NA	NA	NA	NA	NA	NA	NA	NA	NA	NA	0.11	9.86089e-06	38	0.552632	0.114946	0.11
chr5	50052952	50053050	PARP8	50046023	50055476	1	1	-	NA	NA	NA	NA	NA	NA	NA	NA	NA	NA	NA	NA	NA	NA	NA	NA	NA	NA	NA	NA	-0.17	0.00194483	24	0.75	-0.437085	NA	NA	NA	NA	NA	NA	NA	NA	NA	NA	NA	NA	NA	NA	NA	0.17
chr3	52588739	52588896	PBRM1	52584834	52595782	2	4	ND	NA	NA	NA	NA	NA	0.19	7.86143e-09	86	0.697674	-0.228382	NA	NA	NA	NA	NA	0.16	0.000851474	29	0.724138	0.0998512	-0.21	0.00120158	26	0.769231	0.248278	NA	NA	NA	NA	NA	0.18	0.0427729	15	0.666667	-0.0674768	NA	NA	NA	NA	NA	0.21
chr1	164789308	164789422	PBX1	164781387	164790773	1	2	ND	NA	NA	NA	NA	NA	0.15	8.58078e-10	95	0.736842	0.549887	NA	NA	NA	NA	NA	NA	NA	NA	NA	NA	NA	NA	NA	NA	NA	-0.16	0.00544769	21	0.666667	0.361466	NA	NA	NA	NA	NA	NA	NA	NA	NA	NA	0.16
chr11	66721719	66721908	PC	66719940	66725792	2	1	-	NA	NA	NA	NA	NA	-0.1	0.0117968	41	0.414634	0.475829	NA	NA	NA	NA	NA	NA	NA	NA	NA	NA	NA	NA	NA	NA	NA	NA	NA	NA	NA	NA	NA	NA	NA	NA	NA	NA	NA	NA	NA	NA	0.1
chr11	65403421	65403503	PCNXL3	65403275	65403644	1	1	+	NA	NA	NA	NA	NA	NA	NA	NA	NA	NA	NA	NA	NA	NA	NA	NA	NA	NA	NA	NA	NA	NA	NA	NA	NA	NA	NA	NA	NA	NA	0.1	0.025934	16	0.4375	0.0660279	NA	NA	NA	NA	NA	0.1
chr15	101871855	101871895	PCSK6	101866685	101872056	2	2	ND	-0.13	0.000411543	30	0.6	0.369115	NA	NA	NA	NA	NA	NA	NA	NA	NA	NA	NA	NA	NA	NA	NA	0.18	4.92817e-05	45	0.755556	0.391202	NA	NA	NA	NA	NA	NA	NA	NA	NA	NA	NA	NA	NA	NA	NA	0.18
chr17	79865079	79865134	PCYT2	79864775	79865429	2	2	ND	-0.12	0.0124603	30	0.7	-0.151793	0.11	0.000268154	93	0.655914	-0.0431473	NA	NA	NA	NA	NA	NA	NA	NA	NA	NA	NA	NA	NA	NA	NA	NA	NA	NA	NA	NA	NA	NA	NA	NA	NA	NA	NA	NA	NA	NA	0.12
chr3	167443188	167443262	PDCD10	167438062	167452593	2	2	-	-0.12	0.0257091	25	0.72	-0.120327	NA	NA	NA	NA	NA	-0.1	0.000440128	36	0.444444	-0.0363377	NA	NA	NA	NA	NA	NA	NA	NA	NA	NA	NA	NA	NA	NA	NA	NA	NA	NA	NA	NA	NA	NA	NA	NA	NA	0.12
chr21	44151879	44152060	PDE9A	44119122	44152179	1	1	-	NA	NA	NA	NA	NA	-0.15	3.41614e-05	44	0.681818	0.0733731	NA	NA	NA	NA	NA	NA	NA	NA	NA	NA	NA	NA	NA	NA	NA	NA	NA	NA	NA	NA	NA	NA	NA	NA	NA	NA	NA	NA	NA	NA	0.15
chr7	540067	540137	PDGFA	538212	540752	2	3	ND	NA	NA	NA	NA	NA	NA	NA	NA	NA	NA	-0.22	8.79469e-06	34	0.676471	0.0839871	0.24	0.000478309	31	0.83871	0.182335	-0.12	6.04626e-05	62	0.66129	-0.0972971	NA	NA	NA	NA	NA	NA	NA	NA	NA	NA	NA	NA	NA	NA	NA	0.24
chr8	94930138	94930174	PDP1	94929308	94934243	1	1	+	NA	NA	NA	NA	NA	0.12	2.2574e-06	54	0.62963	0.0331981	NA	NA	NA	NA	NA	NA	NA	NA	NA	NA	NA	NA	NA	NA	NA	NA	NA	NA	NA	NA	NA	NA	NA	NA	NA	NA	NA	NA	NA	NA	0.12
chr1	160253319	160253430	PEX19	160252900	160254844	2	2	+	NA	NA	NA	NA	NA	NA	NA	NA	NA	NA	0.1	2.93834e-06	36	0.444444	0.0311464	NA	NA	NA	NA	NA	NA	NA	NA	NA	NA	NA	NA	NA	NA	NA	0.11	0.0137484	18	0.444444	-0.197867	NA	NA	NA	NA	NA	0.11
chr1	28784342	28784367	PHACTR4	28733975	28785595	1	1	-	NA	NA	NA	NA	NA	-0.14	0.00354146	43	0.744186	0.0397698	NA	NA	NA	NA	NA	NA	NA	NA	NA	NA	NA	NA	NA	NA	NA	NA	NA	NA	NA	NA	NA	NA	NA	NA	NA	NA	NA	NA	NA	NA	0.14
chr17	47491603	47491696	PHB	47490654	47492196	2	1	+	NA	NA	NA	NA	NA	NA	NA	NA	NA	NA	NA	NA	NA	NA	NA	NA	NA	NA	NA	NA	0.1	0.00290951	44	0.613636	-0.263487	NA	NA	NA	NA	NA	NA	NA	NA	NA	NA	NA	NA	NA	NA	NA	0.1
chrX	54020033	54020337	PHF8	54019273	54022125	2	2	+	NA	NA	NA	NA	NA	NA	NA	NA	NA	NA	0.13	0.0238197	25	0.6	0.129657	NA	NA	NA	NA	NA	NA	NA	NA	NA	NA	NA	NA	NA	NA	NA	0.1	0.0159982	15	0.533333	0.0368723	NA	NA	NA	NA	NA	0.13
chrX	71840574	71840752	PHKA1	71839156	71842958	2	1	+	NA	NA	NA	NA	NA	0.21	2.42329e-06	47	0.744681	-0.168206	NA	NA	NA	NA	NA	NA	NA	NA	NA	NA	NA	NA	NA	NA	NA	NA	NA	NA	NA	NA	NA	NA	NA	NA	NA	NA	NA	NA	NA	NA	0.21
chr16	47497809	47497905	PHKB	47495338	47531309	1	2	ND	NA	NA	NA	NA	NA	0.19	0.00105555	30	0.733333	-0.0874832	NA	NA	NA	NA	NA	NA	NA	NA	NA	NA	-0.14	0.00175002	20	0.7	0.34667	NA	NA	NA	NA	NA	NA	NA	NA	NA	NA	NA	NA	NA	NA	NA	0.19
chr3	111667778	111667923	PHLDB2	111664205	111671418	1	1	+	NA	NA	NA	NA	NA	0.13	0.00081428	47	0.787234	-0.256833	NA	NA	NA	NA	NA	NA	NA	NA	NA	NA	NA	NA	NA	NA	NA	NA	NA	NA	NA	NA	NA	NA	NA	NA	NA	NA	NA	NA	NA	NA	0.13
chr3	111677121	111677143	PHLDB2	111672877	111680954	1	1	-	NA	NA	NA	NA	NA	NA	NA	NA	NA	NA	NA	NA	NA	NA	NA	-0.1	0.0117748	21	0.52381	0.0612252	NA	NA	NA	NA	NA	NA	NA	NA	NA	NA	NA	NA	NA	NA	NA	NA	NA	NA	NA	NA	0.1
chr3	111667778	111671560	PHLDB2	111664205	111672776	1	1	+	NA	NA	NA	NA	NA	0.1	0.0394376	49	0.734694	-0.293341	NA	NA	NA	NA	NA	NA	NA	NA	NA	NA	NA	NA	NA	NA	NA	NA	NA	NA	NA	NA	NA	NA	NA	NA	NA	NA	NA	NA	NA	NA	0.1
chr1	151282686	151282732	PI4KB	151280278	151288048	2	1	-	NA	NA	NA	NA	NA	NA	NA	NA	NA	NA	NA	NA	NA	NA	NA	NA	NA	NA	NA	NA	-0.12	8.9165e-06	56	0.732143	0.0266866	NA	NA	NA	NA	NA	NA	NA	NA	NA	NA	NA	NA	NA	NA	NA	0.12
chr1	151298647	151298850	PI4KB	151288986	151299746	2	1	+	NA	NA	NA	NA	NA	NA	NA	NA	NA	NA	NA	NA	NA	NA	NA	NA	NA	NA	NA	NA	NA	NA	NA	NA	NA	0.17	0.00868779	16	0.625	0.0358913	NA	NA	NA	NA	NA	NA	NA	NA	NA	NA	0.17
chr1	151297220	151298850	PI4KB	151288986	151299746	2	1	+	NA	NA	NA	NA	NA	NA	NA	NA	NA	NA	NA	NA	NA	NA	NA	NA	NA	NA	NA	NA	NA	NA	NA	NA	NA	0.11	0.0430952	20	0.6	0.0817165	NA	NA	NA	NA	NA	NA	NA	NA	NA	NA	0.11
chr1	151297220	151297394	PI4KB	151288986	151298647	2	1	+	NA	NA	NA	NA	NA	NA	NA	NA	NA	NA	0.13	0.0143433	22	0.454545	0.143611	NA	NA	NA	NA	NA	NA	NA	NA	NA	NA	NA	NA	NA	NA	NA	NA	NA	NA	NA	NA	NA	NA	NA	NA	NA	0.13
chr11	85701292	85701443	PICALM	85695017	85707868	2	2	+	NA	NA	NA	NA	NA	0.15	1.32092e-11	92	0.641304	-0.269223	NA	NA	NA	NA	NA	0.12	0.00692929	31	0.709677	0.484153	NA	NA	NA	NA	NA	NA	NA	NA	NA	NA	NA	NA	NA	NA	NA	NA	NA	NA	NA	NA	0.15
chr11	85689112	85689137	PICALM	85687726	85692171	2	1	+	0.1	0.00101433	29	0.448276	-0.277724	NA	NA	NA	NA	NA	NA	NA	NA	NA	NA	NA	NA	NA	NA	NA	NA	NA	NA	NA	NA	NA	NA	NA	NA	NA	NA	NA	NA	NA	NA	NA	NA	NA	NA	NA	0.1
chr1	111890295	111891269	PIFO	111889672	111892727	1	1	+	NA	NA	NA	NA	NA	0.12	5.04351e-06	50	0.66	NA	NA	NA	NA	NA	NA	NA	NA	NA	NA	NA	NA	NA	NA	NA	NA	NA	NA	NA	NA	NA	NA	NA	NA	NA	NA	NA	NA	NA	NA	NA	0.12
chr16	632247	632310	PIGQ	630973	632882	1	1	-	NA	NA	NA	NA	NA	NA	NA	NA	NA	NA	-0.1	0.00260388	35	0.514286	NA	NA	NA	NA	NA	NA	NA	NA	NA	NA	NA	NA	NA	NA	NA	NA	NA	NA	NA	NA	NA	NA	NA	NA	NA	NA	0.1
chr2	209169569	209169738	PIKFYVE	209169043	209176959	1	1	+	NA	NA	NA	NA	NA	0.12	1.03127e-05	37	0.513514	-0.37911	NA	NA	NA	NA	NA	NA	NA	NA	NA	NA	NA	NA	NA	NA	NA	NA	NA	NA	NA	NA	NA	NA	NA	NA	NA	NA	NA	NA	NA	NA	0.12
chr7	99987510	99987730	PILRA	99972057	99995501	1	1	-	NA	NA	NA	NA	NA	NA	NA	NA	NA	NA	NA	NA	NA	NA	NA	NA	NA	NA	NA	NA	-0.13	1.51267e-06	51	0.588235	-0.410241	NA	NA	NA	NA	NA	NA	NA	NA	NA	NA	NA	NA	NA	NA	NA	0.13
chr19	3633434	3633519	PIP5K1C	3633168	3638881	2	3	-	NA	NA	NA	NA	NA	-0.1	4.44016e-07	82	0.597561	-0.261915	-0.17	0.00269236	32	0.78125	0.134796	NA	NA	NA	NA	NA	NA	NA	NA	NA	NA	-0.17	0.000799989	29	0.724138	-0.288329	NA	NA	NA	NA	NA	NA	NA	NA	NA	NA	0.17
chr1	20416281	20416389	PLA2G5	20412721	20417060	1	1	+	NA	NA	NA	NA	NA	NA	NA	NA	NA	NA	NA	NA	NA	NA	NA	0.16	0.000121738	30	0.6	-0.10814	NA	NA	NA	NA	NA	NA	NA	NA	NA	NA	NA	NA	NA	NA	NA	NA	NA	NA	NA	NA	0.16
chr22	38522768	38523466	PLA2G6	38522457	38524275	2	1	-	NA	NA	NA	NA	NA	-0.21	0.00140918	26	0.807692	NA	NA	NA	NA	NA	NA	NA	NA	NA	NA	NA	NA	NA	NA	NA	NA	NA	NA	NA	NA	NA	NA	NA	NA	NA	NA	NA	NA	NA	NA	NA	0.21
chr6	144269121	144269598	PLAGL1	144263801	144281605	2	1	-	NA	NA	NA	NA	NA	NA	NA	NA	NA	NA	NA	NA	NA	NA	NA	NA	NA	NA	NA	NA	-0.11	0.00667373	40	0.675	-0.0356074	NA	NA	NA	NA	NA	NA	NA	NA	NA	NA	NA	NA	NA	NA	NA	0.11
chr20	9385959	9385996	PLCB4	9382238	9388563	1	1	+	NA	NA	NA	NA	NA	NA	NA	NA	NA	NA	NA	NA	NA	NA	NA	0.15	0.0143358	17	0.647059	0.160328	NA	NA	NA	NA	NA	NA	NA	NA	NA	NA	NA	NA	NA	NA	NA	NA	NA	NA	NA	NA	0.15
chr3	171404474	171404589	PLD1	171395485	171405160	2	1	-	NA	NA	NA	NA	NA	-0.22	2.33556e-05	40	0.7	0.184233	NA	NA	NA	NA	NA	NA	NA	NA	NA	NA	NA	NA	NA	NA	NA	NA	NA	NA	NA	NA	NA	NA	NA	NA	NA	NA	NA	NA	NA	NA	0.22
chr10	124187791	124187833	PLEKHA1	124186548	124189139	1	4	ND	NA	NA	NA	NA	NA	-0.22	1.19679e-06	84	0.75	-0.0794115	-0.29	5.57634e-07	31	0.870968	0.237516	NA	NA	NA	NA	NA	0.15	3.41402e-05	40	0.675	0.257895	NA	NA	NA	NA	NA	-0.19	0.02302	16	0.5	-0.119228	NA	NA	NA	NA	NA	0.29
chr19	49342461	49342521	PLEKHA4	49341387	49344405	2	1	-	NA	NA	NA	NA	NA	NA	NA	NA	NA	NA	NA	NA	NA	NA	NA	NA	NA	NA	NA	NA	NA	NA	NA	NA	NA	-0.1	0.0133378	27	0.555556	0.0536548	NA	NA	NA	NA	NA	NA	NA	NA	NA	NA	0.1
chr1	204220658	204220740	PLEKHA6	204219743	204225929	2	1	-	NA	NA	NA	NA	NA	-0.11	2.75173e-06	58	0.448276	-0.325772	NA	NA	NA	NA	NA	NA	NA	NA	NA	NA	NA	NA	NA	NA	NA	NA	NA	NA	NA	NA	NA	NA	NA	NA	NA	NA	NA	NA	NA	NA	0.11
chr11	16828690	16828772	PLEKHA7	16824843	16834659	2	1	-	NA	NA	NA	NA	NA	-0.2	1.3679e-09	69	0.695652	-0.0429453	NA	NA	NA	NA	NA	NA	NA	NA	NA	NA	NA	NA	NA	NA	NA	NA	NA	NA	NA	NA	NA	NA	NA	NA	NA	NA	NA	NA	NA	NA	0.2
chr14	65204579	65204943	PLEKHG3	65204094	65205459	1	2	-	NA	NA	NA	NA	NA	-0.45	0.000773295	16	0.8125	0.208962	NA	NA	NA	NA	NA	NA	NA	NA	NA	NA	-0.26	0.00122497	21	0.809524	0.531741	NA	NA	NA	NA	NA	NA	NA	NA	NA	NA	NA	NA	NA	NA	NA	0.45
chr14	65203002	65203093	PLEKHG3	65199620	65203570	1	1	+	NA	NA	NA	NA	NA	NA	NA	NA	NA	NA	NA	NA	NA	NA	NA	NA	NA	NA	NA	NA	NA	NA	NA	NA	NA	0.23	0.0031767	25	0.76	0.0536107	NA	NA	NA	NA	NA	NA	NA	NA	NA	NA	0.23
chr1	16047823	16047884	PLEKHM2	16046416	16051811	1	5	ND	NA	NA	NA	NA	NA	-0.23	6.47759e-12	90	0.766667	0.210108	-0.14	0.000314162	33	0.575758	-0.0303397	-0.1	0.00300712	30	0.533333	0.167504	0.17	9.57144e-07	56	0.767857	0.298878	NA	NA	NA	NA	NA	-0.16	0.0165366	18	0.666667	0.138179	NA	NA	NA	NA	NA	0.23
chr3	145795648	145795712	PLOD2	145794683	145796902	2	2	-	NA	NA	NA	NA	NA	-0.13	0.000558092	93	0.709677	0.0243575	NA	NA	NA	NA	NA	NA	NA	NA	NA	NA	-0.12	4.32091e-06	62	0.629032	-0.290679	NA	NA	NA	NA	NA	NA	NA	NA	NA	NA	NA	NA	NA	NA	NA	0.13
chr3	146254326	146254353	PLSCR1	146251338	146262253	2	1	-	NA	NA	NA	NA	NA	NA	NA	NA	NA	NA	NA	NA	NA	NA	NA	NA	NA	NA	NA	NA	NA	NA	NA	NA	NA	-0.14	0.000250765	28	0.535714	-0.0773236	NA	NA	NA	NA	NA	NA	NA	NA	NA	NA	0.14
chr17	7296462	7296684	PLSCR3	7296272	7296785	2	2	-	NA	NA	NA	NA	NA	NA	NA	NA	NA	NA	-0.14	0.0202702	27	0.592593	-0.0560304	NA	NA	NA	NA	NA	NA	NA	NA	NA	NA	-0.1	0.0350806	29	0.758621	-0.32328	NA	NA	NA	NA	NA	NA	NA	NA	NA	NA	0.14
chr17	37228702	37228739	PLXDC1	37226270	37234165	2	1	+	NA	NA	NA	NA	NA	NA	NA	NA	NA	NA	NA	NA	NA	NA	NA	NA	NA	NA	NA	NA	0.13	0.00229537	26	0.576923	-0.0122587	NA	NA	NA	NA	NA	NA	NA	NA	NA	NA	NA	NA	NA	NA	NA	0.13
chr12	89818937	89819157	POC1B	89815035	89853414	2	1	+	NA	NA	NA	NA	NA	NA	NA	NA	NA	NA	NA	NA	NA	NA	NA	NA	NA	NA	NA	NA	0.16	0.0018371	31	0.709677	0.137925	NA	NA	NA	NA	NA	NA	NA	NA	NA	NA	NA	NA	NA	NA	NA	0.16
chr19	14045066	14046644	PODNL1	14044807	14046792	2	1	-	NA	NA	NA	NA	NA	-0.18	0.00786746	28	0.714286	-0.154949	NA	NA	NA	NA	NA	NA	NA	NA	NA	NA	NA	NA	NA	NA	NA	NA	NA	NA	NA	NA	NA	NA	NA	NA	NA	NA	NA	NA	NA	NA	0.18
chr8	42196529	42196588	POLB	42196204	42202470	1	2	-	NA	NA	NA	NA	NA	-0.1	1.9772e-05	95	0.547368	-0.132021	-0.1	0.0203899	33	0.515152	-0.0717901	NA	NA	NA	NA	NA	NA	NA	NA	NA	NA	NA	NA	NA	NA	NA	NA	NA	NA	NA	NA	NA	NA	NA	NA	NA	0.1
chr8	42211934	42212040	POLB	42210087	42213033	1	1	+	NA	NA	NA	NA	NA	NA	NA	NA	NA	NA	0.1	0.0354067	21	0.52381	-0.0121812	NA	NA	NA	NA	NA	NA	NA	NA	NA	NA	NA	NA	NA	NA	NA	NA	NA	NA	NA	NA	NA	NA	NA	NA	NA	0.1
chr13	38143436	38143521	POSTN	38138698	38143880	2	1	-	NA	NA	NA	NA	NA	NA	NA	NA	NA	NA	-0.19	7.29994e-07	32	0.8125	-0.151295	NA	NA	NA	NA	NA	NA	NA	NA	NA	NA	NA	NA	NA	NA	NA	NA	NA	NA	NA	NA	NA	NA	NA	NA	NA	0.19
chr5	54786787	54786943	PPAP2A	54763978	54830399	2	1	-	NA	NA	NA	NA	NA	-0.13	3.73992e-05	53	0.622642	0.258808	NA	NA	NA	NA	NA	NA	NA	NA	NA	NA	NA	NA	NA	NA	NA	NA	NA	NA	NA	NA	NA	NA	NA	NA	NA	NA	NA	NA	NA	NA	0.13
chr11	70228193	70228265	PPFIA1	70224302	70229108	1	1	+	NA	NA	NA	NA	NA	0.13	1.576e-09	95	0.6	0.118042	NA	NA	NA	NA	NA	NA	NA	NA	NA	NA	NA	NA	NA	NA	NA	NA	NA	NA	NA	NA	NA	NA	NA	NA	NA	NA	NA	NA	NA	NA	0.13
chr12	27811748	27811782	PPFIBP1	27809664	27813816	1	3	-	NA	NA	NA	NA	NA	-0.3	2.05595e-11	89	0.752809	0.168597	-0.17	0.000408292	27	0.740741	0.20391	NA	NA	NA	NA	NA	NA	NA	NA	NA	NA	NA	NA	NA	NA	NA	NA	NA	NA	NA	NA	-0.11	0.00318523	30	0.6	-0.0861109	0.3
chr12	27829996	27830030	PPFIBP1	27829533	27832421	1	1	+	NA	NA	NA	NA	NA	NA	NA	NA	NA	NA	0.22	1.08421e-05	32	0.75	-0.157172	NA	NA	NA	NA	NA	NA	NA	NA	NA	NA	NA	NA	NA	NA	NA	NA	NA	NA	NA	NA	NA	NA	NA	NA	NA	0.22
chr12	42745686	42745852	PPHLN1	42729777	42748962	1	3	ND	-0.1	0.0230339	28	0.607143	0.0603628	0.11	1.84178e-09	95	0.663158	0.308969	NA	NA	NA	NA	NA	NA	NA	NA	NA	NA	NA	NA	NA	NA	NA	NA	NA	NA	NA	NA	0.11	0.0280972	18	0.555556	0.0218438	NA	NA	NA	NA	NA	0.11
chr2	201747064	201747159	PPIL3	201746212	201750420	2	1	-	NA	NA	NA	NA	NA	NA	NA	NA	NA	NA	NA	NA	NA	NA	NA	NA	NA	NA	NA	NA	-0.1	2.00327e-06	59	0.525424	-0.504378	NA	NA	NA	NA	NA	NA	NA	NA	NA	NA	NA	NA	NA	NA	NA	0.1
chr15	43856300	43856364	PPIP5K1	43851131	43857064	2	1	+	NA	NA	NA	NA	NA	0.11	0.00316117	61	0.639344	NA	NA	NA	NA	NA	NA	NA	NA	NA	NA	NA	NA	NA	NA	NA	NA	NA	NA	NA	NA	NA	NA	NA	NA	NA	NA	NA	NA	NA	NA	NA	0.11
chr5	102518934	102519109	PPIP5K2	102515890	102520372	1	2	ND	NA	NA	NA	NA	NA	NA	NA	NA	NA	NA	NA	NA	NA	NA	NA	NA	NA	NA	NA	NA	0.13	0.000915898	50	0.76	0.323463	NA	NA	NA	NA	NA	NA	NA	NA	NA	NA	-0.18	0.000261096	26	0.730769	0.185786	0.18
chr5	102522020	102523078	PPIP5K2	102520446	102526542	1	1	-	NA	NA	NA	NA	NA	NA	NA	NA	NA	NA	NA	NA	NA	NA	NA	NA	NA	NA	NA	NA	NA	NA	NA	NA	NA	NA	NA	NA	NA	NA	NA	NA	NA	NA	NA	-0.12	0.0105676	25	0.36	0.299064	0.12
chr4	89199295	89199795	PPM1K	89198396	89205557	2	1	-	NA	NA	NA	NA	NA	-0.12	0.00614378	30	0.633333	-0.228239	NA	NA	NA	NA	NA	NA	NA	NA	NA	NA	NA	NA	NA	NA	NA	NA	NA	NA	NA	NA	NA	NA	NA	NA	NA	NA	NA	NA	NA	NA	0.12
chr12	80173100	80173132	PPP1R12A	80172381	80175594	2	2	-	NA	NA	NA	NA	NA	NA	NA	NA	NA	NA	NA	NA	NA	NA	NA	-0.19	6.22084e-05	31	0.677419	0.285538	NA	NA	NA	NA	NA	NA	NA	NA	NA	NA	-0.23	0.0209742	18	0.611111	0.196057	NA	NA	NA	NA	NA	0.23
chr12	80199945	80200114	PPP1R12A	80199549	80201005	2	1	-	NA	NA	NA	NA	NA	-0.11	8.53694e-09	86	0.534884	0.190666	NA	NA	NA	NA	NA	NA	NA	NA	NA	NA	NA	NA	NA	NA	NA	NA	NA	NA	NA	NA	NA	NA	NA	NA	NA	NA	NA	NA	NA	NA	0.11
chr14	104210948	104211054	PPP1R13B	104209161	104212709	2	1	-	NA	NA	NA	NA	NA	NA	NA	NA	NA	NA	NA	NA	NA	NA	NA	NA	NA	NA	NA	NA	NA	NA	NA	NA	NA	NA	NA	NA	NA	NA	-0.25	0.00466614	17	0.941176	0.274386	NA	NA	NA	NA	NA	0.25
chr10	75199629	75199660	PPP3CB	75198179	75204482	2	1	-	NA	NA	NA	NA	NA	NA	NA	NA	NA	NA	NA	NA	NA	NA	NA	NA	NA	NA	NA	NA	NA	NA	NA	NA	NA	-0.17	0.00398164	29	0.655172	0.153849	NA	NA	NA	NA	NA	NA	NA	NA	NA	NA	0.17
chr18	77679183	77694023	PQLC1	77664184	77703328	2	1	-	NA	NA	NA	NA	NA	NA	NA	NA	NA	NA	-0.1	0.000588543	35	0.571429	0.152251	NA	NA	NA	NA	NA	NA	NA	NA	NA	NA	NA	NA	NA	NA	NA	NA	NA	NA	NA	NA	NA	NA	NA	NA	NA	0.1
chr18	77693968	77694023	PQLC1	77679401	77703328	2	1	-	NA	NA	NA	NA	NA	-0.12	5.8413e-11	94	0.585106	0.269196	NA	NA	NA	NA	NA	NA	NA	NA	NA	NA	NA	NA	NA	NA	NA	NA	NA	NA	NA	NA	NA	NA	NA	NA	NA	NA	NA	NA	NA	NA	0.12
chr2	11315093	11315136	PQLC3	11312172	11317862	1	1	-	NA	NA	NA	NA	NA	-0.1	2.97473e-10	95	0.484211	-0.140208	NA	NA	NA	NA	NA	NA	NA	NA	NA	NA	NA	NA	NA	NA	NA	NA	NA	NA	NA	NA	NA	NA	NA	NA	NA	NA	NA	NA	NA	NA	0.1
chr7	151487585	151534582	PRKAG2	151483628	151573591	2	1	-	NA	NA	NA	NA	NA	NA	NA	NA	NA	NA	NA	NA	NA	NA	NA	NA	NA	NA	NA	NA	-0.15	0.00124647	23	0.608696	0.184742	NA	NA	NA	NA	NA	NA	NA	NA	NA	NA	NA	NA	NA	NA	NA	0.15
chr7	151487585	151532196	PRKAG2	151483628	151573591	2	1	-	NA	NA	NA	NA	NA	NA	NA	NA	NA	NA	NA	NA	NA	NA	NA	NA	NA	NA	NA	NA	-0.14	0.00134927	23	0.521739	0.218936	NA	NA	NA	NA	NA	NA	NA	NA	NA	NA	NA	NA	NA	NA	NA	0.14
chr14	30125681	30125706	PRKD1	30108111	30132904	2	1	-	NA	NA	NA	NA	NA	NA	NA	NA	NA	NA	NA	NA	NA	NA	NA	NA	NA	NA	NA	NA	-0.13	2.3817e-05	35	0.6	0.365717	NA	NA	NA	NA	NA	NA	NA	NA	NA	NA	NA	NA	NA	NA	NA	0.13
chr21	48056350	48056460	PRMT2	48055676	48056807	1	4	-	NA	NA	NA	NA	NA	-0.29	3.39667e-11	75	0.826667	0.0300245	-0.31	5.0694e-07	33	0.878788	0.108611	NA	NA	NA	NA	NA	NA	NA	NA	NA	NA	NA	NA	NA	NA	NA	-0.11	0.0248359	18	0.666667	0.145487	-0.13	6.81577e-06	39	0.692308	-0.0356705	0.31
chr4	15981017	15981087	PROM1	15972706	15981503	2	1	-	NA	NA	NA	NA	NA	-0.12	0.0173559	46	0.347826	-0.357406	NA	NA	NA	NA	NA	NA	NA	NA	NA	NA	NA	NA	NA	NA	NA	NA	NA	NA	NA	NA	NA	NA	NA	NA	NA	NA	NA	NA	NA	NA	0.12
chr2	153535569	153535624	PRPF40A	153533990	153535865	2	2	-	NA	NA	NA	NA	NA	-0.2	6.95544e-11	88	0.75	-0.442642	-0.13	0.00318125	32	0.625	-0.0980547	NA	NA	NA	NA	NA	NA	NA	NA	NA	NA	NA	NA	NA	NA	NA	NA	NA	NA	NA	NA	NA	NA	NA	NA	NA	0.2
chr6	30525926	30525990	PRR3	30525228	30529104	1	1	+	NA	NA	NA	NA	NA	0.1	0.0197043	25	0.8	NA	NA	NA	NA	NA	NA	NA	NA	NA	NA	NA	NA	NA	NA	NA	NA	NA	NA	NA	NA	NA	NA	NA	NA	NA	NA	NA	NA	NA	NA	NA	0.1
chr9	134349840	134351923	PRRC2B	134349112	134353130	1	1	-	NA	NA	NA	NA	NA	-0.14	1.41075e-08	85	0.588235	0.0876694	NA	NA	NA	NA	NA	NA	NA	NA	NA	NA	NA	NA	NA	NA	NA	NA	NA	NA	NA	NA	NA	NA	NA	NA	NA	NA	NA	NA	NA	NA	0.14
chr1	171560290	171560344	PRRC2C	171557645	171560725	1	1	+	NA	NA	NA	NA	NA	NA	NA	NA	NA	NA	NA	NA	NA	NA	NA	0.1	0.00162084	31	0.548387	0.162151	NA	NA	NA	NA	NA	NA	NA	NA	NA	NA	NA	NA	NA	NA	NA	NA	NA	NA	NA	NA	0.1
chr9	79239938	79239975	PRUNE2	79229517	79244107	2	1	-	NA	NA	NA	NA	NA	NA	NA	NA	NA	NA	NA	NA	NA	NA	NA	-0.34	0.000121738	27	0.851852	0.0752475	NA	NA	NA	NA	NA	NA	NA	NA	NA	NA	NA	NA	NA	NA	NA	NA	NA	NA	NA	NA	0.34
chr7	56101073	56101188	PSPH	56099748	56101653	2	1	-	NA	NA	NA	NA	NA	-0.15	1.56232e-05	35	0.685714	-0.3455	NA	NA	NA	NA	NA	NA	NA	NA	NA	NA	NA	NA	NA	NA	NA	NA	NA	NA	NA	NA	NA	NA	NA	NA	NA	NA	NA	NA	NA	NA	0.15
chr1	97271974	97272009	PTBP2	97270496	97272421	1	2	-	NA	NA	NA	NA	NA	NA	NA	NA	NA	NA	NA	NA	NA	NA	NA	NA	NA	NA	NA	NA	-0.23	0.000617716	34	0.852941	0.0973248	NA	NA	NA	NA	NA	NA	NA	NA	NA	NA	-0.29	5.7016e-05	22	0.954545	0.0481739	0.29
chr8	141679825	141679835	PTK2	141678524	141684396	2	4	ND	NA	NA	NA	NA	NA	NA	NA	NA	NA	NA	NA	NA	NA	NA	NA	0.1	0.0116052	31	0.516129	0.17697	-0.26	1.12629e-07	62	0.83871	0.0962331	-0.11	0.00253346	29	0.448276	-0.271804	NA	NA	NA	NA	NA	-0.17	2.3566e-07	41	0.682927	-0.310375	0.26
chr8	27303310	27303437	PTK2B	27301789	27308265	1	2	-	NA	NA	NA	NA	NA	-0.13	1.27749e-05	93	0.709677	-0.0396362	NA	NA	NA	NA	NA	NA	NA	NA	NA	NA	-0.31	8.96327e-08	59	0.898305	0.395531	NA	NA	NA	NA	NA	NA	NA	NA	NA	NA	NA	NA	NA	NA	NA	0.31
chr20	62166290	62166413	PTK6	62165669	62168437	2	1	-	NA	NA	NA	NA	NA	NA	NA	NA	NA	NA	NA	NA	NA	NA	NA	NA	NA	NA	NA	NA	NA	NA	NA	NA	NA	NA	NA	NA	NA	NA	-0.13	0.00636292	17	0.705882	0.0785686	NA	NA	NA	NA	NA	0.13
chr4	87622393	87622955	PTPN13	87614828	87637682	1	1	+	NA	NA	NA	NA	NA	NA	NA	NA	NA	NA	NA	NA	NA	NA	NA	NA	NA	NA	NA	NA	0.14	0.000101297	36	0.694444	-0.450918	NA	NA	NA	NA	NA	NA	NA	NA	NA	NA	NA	NA	NA	NA	NA	0.14
chr1	44067741	44067769	PTPRF	44064585	44069086	1	2	ND	NA	NA	NA	NA	NA	0.11	7.66672e-07	93	0.419355	0.0536299	NA	NA	NA	NA	NA	NA	NA	NA	NA	NA	NA	NA	NA	NA	NA	NA	NA	NA	NA	NA	-0.12	0.00569703	18	0.555556	0.0131168	NA	NA	NA	NA	NA	0.12
chr19	5216730	5216779	PTPRS	5215607	5218430	2	3	-	NA	NA	NA	NA	NA	-0.34	9.45117e-13	89	0.921348	0.548976	-0.14	0.000416194	29	0.62069	0.0825687	NA	NA	NA	NA	NA	NA	NA	NA	NA	NA	-0.11	0.00769284	27	0.481481	0.0092605	NA	NA	NA	NA	NA	NA	NA	NA	NA	NA	0.34
chr11	112100930	112100954	PTS	112099397	112101348	1	3	+	NA	NA	NA	NA	NA	0.17	4.2481e-11	95	0.589474	0.280145	0.24	8.6904e-08	36	0.916667	0.175259	NA	NA	NA	NA	NA	NA	NA	NA	NA	NA	NA	NA	NA	NA	NA	0.1	0.0299557	18	0.333333	0.093308	NA	NA	NA	NA	NA	0.24
chr2	20478343	20478581	PUM2	20463222	20482707	2	3	+	NA	NA	NA	NA	NA	0.1	1.2088e-08	93	0.55914	0.143752	0.16	0.000562556	32	0.625	0.00111862	NA	NA	NA	NA	NA	NA	NA	NA	NA	NA	NA	NA	NA	NA	NA	0.13	0.031963	18	0.611111	0.031213	NA	NA	NA	NA	NA	0.16
chr11	125765801	125766226	PUS3	125765685	125773064	2	1	+	NA	NA	NA	NA	NA	NA	NA	NA	NA	NA	NA	NA	NA	NA	NA	0.13	0.02911	21	0.47619	0.199116	NA	NA	NA	NA	NA	NA	NA	NA	NA	NA	NA	NA	NA	NA	NA	NA	NA	NA	NA	NA	0.13
chr1	161043014	161043090	PVRL4	161042676	161043509	2	1	-	NA	NA	NA	NA	NA	NA	NA	NA	NA	NA	NA	NA	NA	NA	NA	NA	NA	NA	NA	NA	NA	NA	NA	NA	NA	-0.1	0.0153552	28	0.571429	0.137865	NA	NA	NA	NA	NA	NA	NA	NA	NA	NA	0.1
chr2	136373721	136374328	R3HDM1	136362587	136379063	1	1	-	NA	NA	NA	NA	NA	-0.12	0.00734543	23	0.695652	-0.280252	NA	NA	NA	NA	NA	NA	NA	NA	NA	NA	NA	NA	NA	NA	NA	NA	NA	NA	NA	NA	NA	NA	NA	NA	NA	NA	NA	NA	NA	NA	0.12
chr12	57699422	57699447	R3HDM2	57697001	57704046	2	1	-	NA	NA	NA	NA	NA	NA	NA	NA	NA	NA	NA	NA	NA	NA	NA	NA	NA	NA	NA	NA	-0.1	0.000392618	52	0.596154	0.0111996	NA	NA	NA	NA	NA	NA	NA	NA	NA	NA	NA	NA	NA	NA	NA	0.1
chr12	57682791	57686451	R3HDM2	57677840	57689181	2	1	-	NA	NA	NA	NA	NA	NA	NA	NA	NA	NA	NA	NA	NA	NA	NA	NA	NA	NA	NA	NA	NA	NA	NA	NA	NA	NA	NA	NA	NA	NA	-0.11	0.0370804	18	0.5	-0.131683	NA	NA	NA	NA	NA	0.11
chr16	541133	541269	RAB11FIP3	539001	546823	1	3	-	NA	NA	NA	NA	NA	-0.21	3.82663e-10	91	0.78022	-0.533319	NA	NA	NA	NA	NA	-0.18	0.000150634	31	0.645161	-0.266769	NA	NA	NA	NA	NA	NA	NA	NA	NA	NA	-0.24	0.0194422	18	0.888889	-0.0184752	NA	NA	NA	NA	NA	0.24
chr11	82745213	82771924	RAB30	82708367	82782732	2	1	-	NA	NA	NA	NA	NA	-0.11	0.00376176	26	0.538462	-0.270552	NA	NA	NA	NA	NA	NA	NA	NA	NA	NA	NA	NA	NA	NA	NA	NA	NA	NA	NA	NA	NA	NA	NA	NA	NA	NA	NA	NA	NA	NA	0.11
chr11	82745213	82745315	RAB30	82708367	82782732	2	1	-	NA	NA	NA	NA	NA	-0.13	0.000493392	35	0.685714	-0.211128	NA	NA	NA	NA	NA	NA	NA	NA	NA	NA	NA	NA	NA	NA	NA	NA	NA	NA	NA	NA	NA	NA	NA	NA	NA	NA	NA	NA	NA	NA	0.13
chr11	82745213	82771221	RAB30	82708367	82782732	2	1	-	NA	NA	NA	NA	NA	-0.11	0.00725899	27	0.481481	-0.220272	NA	NA	NA	NA	NA	NA	NA	NA	NA	NA	NA	NA	NA	NA	NA	NA	NA	NA	NA	NA	NA	NA	NA	NA	NA	NA	NA	NA	NA	NA	0.11
chr11	82745213	82745825	RAB30	82708367	82782732	2	1	-	NA	NA	NA	NA	NA	-0.12	0.00442145	26	0.5	-0.263538	NA	NA	NA	NA	NA	NA	NA	NA	NA	NA	NA	NA	NA	NA	NA	NA	NA	NA	NA	NA	NA	NA	NA	NA	NA	NA	NA	NA	NA	NA	0.12
chr1	174927027	174934123	RABGAP1L	174926687	174938413	1	1	+	NA	NA	NA	NA	NA	NA	NA	NA	NA	NA	NA	NA	NA	NA	NA	NA	NA	NA	NA	NA	0.19	0.011423	15	0.8	NA	NA	NA	NA	NA	NA	NA	NA	NA	NA	NA	NA	NA	NA	NA	NA	0.19
chr7	6438292	6438350	RAC1	6431673	6439756	1	2	ND	NA	NA	NA	NA	NA	NA	NA	NA	NA	NA	0.15	5.57634e-07	36	0.777778	0.0637057	NA	NA	NA	NA	NA	-0.12	6.33539e-08	59	0.491525	-0.329778	NA	NA	NA	NA	NA	NA	NA	NA	NA	NA	NA	NA	NA	NA	NA	0.15
chr12	1035961	1036113	RAD52	1034692	1036310	2	1	-	NA	NA	NA	NA	NA	-0.1	0.0104325	26	0.538462	0.228665	NA	NA	NA	NA	NA	NA	NA	NA	NA	NA	NA	NA	NA	NA	NA	NA	NA	NA	NA	NA	NA	NA	NA	NA	NA	NA	NA	NA	NA	NA	0.1
chr5	34813678	34813766	RAI14	34812314	34814687	1	1	+	NA	NA	NA	NA	NA	NA	NA	NA	NA	NA	0.12	0.0293629	34	0.735294	0.146499	NA	NA	NA	NA	NA	NA	NA	NA	NA	NA	NA	NA	NA	NA	NA	NA	NA	NA	NA	NA	NA	NA	NA	NA	NA	0.12
chr9	129812321	129812412	RALGPS1	129796794	129815125	1	1	+	NA	NA	NA	NA	NA	0.15	0.0102557	24	0.791667	0.2065	NA	NA	NA	NA	NA	NA	NA	NA	NA	NA	NA	NA	NA	NA	NA	NA	NA	NA	NA	NA	NA	NA	NA	NA	NA	NA	NA	NA	NA	NA	0.15
chr1	21930327	21930406	RAP1GAP	21929407	21932558	2	1	-	NA	NA	NA	NA	NA	NA	NA	NA	NA	NA	NA	NA	NA	NA	NA	NA	NA	NA	NA	NA	-0.1	1.89476e-07	48	0.4375	0.332256	NA	NA	NA	NA	NA	NA	NA	NA	NA	NA	NA	NA	NA	NA	NA	0.1
chr4	160265187	160265212	RAPGEF2	160264557	160266257	1	1	-	NA	NA	NA	NA	NA	-0.1	0.00428156	63	0.650794	0.464571	NA	NA	NA	NA	NA	NA	NA	NA	NA	NA	NA	NA	NA	NA	NA	NA	NA	NA	NA	NA	NA	NA	NA	NA	NA	NA	NA	NA	NA	NA	0.1
chr12	48133153	48133202	RAPGEF3	48133014	48133923	2	1	+	NA	NA	NA	NA	NA	NA	NA	NA	NA	NA	NA	NA	NA	NA	NA	NA	NA	NA	NA	NA	NA	NA	NA	NA	NA	NA	NA	NA	NA	NA	NA	NA	NA	NA	NA	0.13	1.5035e-06	41	0.609756	0.301492	0.13
chr7	102230605	102230744	RASA4	102228218	102232731	2	1	+	NA	NA	NA	NA	NA	NA	NA	NA	NA	NA	NA	NA	NA	NA	NA	NA	NA	NA	NA	NA	0.11	2.12142e-05	52	0.615385	0.0349542	NA	NA	NA	NA	NA	NA	NA	NA	NA	NA	NA	NA	NA	NA	NA	0.11
chr4	74447905	74448008	RASSF6	74447586	74450896	2	1	+	NA	NA	NA	NA	NA	0.12	0.0445327	29	0.586207	0.0508275	NA	NA	NA	NA	NA	NA	NA	NA	NA	NA	NA	NA	NA	NA	NA	NA	NA	NA	NA	NA	NA	NA	NA	NA	NA	NA	NA	NA	NA	NA	0.12
chr11	563395	563479	RASSF7	563318	563557	1	2	+	NA	NA	NA	NA	NA	0.21	0.0061876	19	0.842105	0.486465	NA	NA	NA	NA	NA	NA	NA	NA	NA	NA	NA	NA	NA	NA	NA	NA	NA	NA	NA	NA	NA	NA	NA	NA	NA	0.14	0.0485051	26	0.730769	0.134878	0.21
chrX	47030426	47030658	RBM10	47028898	47032526	1	1	-	NA	NA	NA	NA	NA	NA	NA	NA	NA	NA	NA	NA	NA	NA	NA	NA	NA	NA	NA	NA	NA	NA	NA	NA	NA	-0.1	0.0202067	28	0.535714	0.0158082	NA	NA	NA	NA	NA	NA	NA	NA	NA	NA	0.1
chr13	79927287	79927360	RBM26	79918930	79928573	2	3	-	NA	NA	NA	NA	NA	-0.17	3.09497e-12	83	0.783133	-0.0272666	NA	NA	NA	NA	NA	-0.13	0.00325226	30	0.566667	0.0198059	NA	NA	NA	NA	NA	NA	NA	NA	NA	NA	-0.19	0.047452	16	0.6875	-0.214824	NA	NA	NA	NA	NA	0.19
chr20	34328446	34328520	RBM39	34326940	34328745	2	1	-	NA	NA	NA	NA	NA	-0.13	3.81736e-10	94	0.712766	0.156475	NA	NA	NA	NA	NA	NA	NA	NA	NA	NA	NA	NA	NA	NA	NA	NA	NA	NA	NA	NA	NA	NA	NA	NA	NA	NA	NA	NA	NA	NA	0.13
chr20	34327314	34327470	RBM39	34326940	34328446	2	1	+	NA	NA	NA	NA	NA	NA	NA	NA	NA	NA	NA	NA	NA	NA	NA	NA	NA	NA	NA	NA	NA	NA	NA	NA	NA	0.11	0.0137875	22	0.545455	0.0371818	NA	NA	NA	NA	NA	NA	NA	NA	NA	NA	0.11
chr3	50036872	50036947	RBM6	50012826	50085677	1	3	ND	NA	NA	NA	NA	NA	0.11	3.32014e-07	94	0.648936	-0.438722	NA	NA	NA	NA	NA	NA	NA	NA	NA	NA	-0.1	0.000524738	40	0.625	0.218542	NA	NA	NA	NA	NA	NA	NA	NA	NA	NA	-0.11	2.35122e-05	39	0.589744	-0.0594439	0.11
chr13	49096033	49098894	RCBTB2	49089878	49107163	2	1	-	NA	NA	NA	NA	NA	NA	NA	NA	NA	NA	NA	NA	NA	NA	NA	NA	NA	NA	NA	NA	NA	NA	NA	NA	NA	NA	NA	NA	NA	NA	NA	NA	NA	NA	NA	-0.1	0.0374713	25	0.64	0.362538	0.1
chr1	211486061	211486304	RCOR3	211477483	211486765	1	3	+	NA	NA	NA	NA	NA	NA	NA	NA	NA	NA	0.14	0.0143702	25	0.68	0.0548229	NA	NA	NA	NA	NA	0.13	1.80925e-05	51	0.686275	-0.113546	NA	NA	NA	NA	NA	0.2	0.02692	16	0.6875	-0.127429	NA	NA	NA	NA	NA	0.2
chr17	73635057	73646799	RECQL5	73627749	73647265	2	2	-	NA	NA	NA	NA	NA	NA	NA	NA	NA	NA	NA	NA	NA	NA	NA	NA	NA	NA	NA	NA	-0.14	3.24235e-05	27	0.62963	0.441801	-0.1	0.0042453	22	0.5	0.348126	NA	NA	NA	NA	NA	NA	NA	NA	NA	NA	0.14
chr17	73629538	73646799	RECQL5	73627749	73647265	2	2	-	NA	NA	NA	NA	NA	NA	NA	NA	NA	NA	NA	NA	NA	NA	NA	NA	NA	NA	NA	NA	-0.17	8.52374e-08	35	0.8	0.406989	-0.1	0.0098676	23	0.434783	0.322035	NA	NA	NA	NA	NA	NA	NA	NA	NA	NA	0.17
chr6	139247537	139247619	REPS1	139242262	139251113	2	3	+	NA	NA	NA	NA	NA	0.22	1.90015e-11	90	0.766667	0.279957	0.19	0.0004204	26	0.653846	-0.074779	NA	NA	NA	NA	NA	NA	NA	NA	NA	NA	NA	NA	NA	NA	NA	0.16	0.0217753	18	0.611111	0.268466	NA	NA	NA	NA	NA	0.22
chr19	19307994	19308061	RFXANK	19307856	19308329	1	1	-	NA	NA	NA	NA	NA	NA	NA	NA	NA	NA	NA	NA	NA	NA	NA	NA	NA	NA	NA	NA	NA	NA	NA	NA	NA	NA	NA	NA	NA	NA	-0.15	0.00636292	18	0.777778	-0.125943	NA	NA	NA	NA	NA	0.15
chrX	46951076	46951209	RGN	46944000	46951459	1	1	-	NA	NA	NA	NA	NA	NA	NA	NA	NA	NA	NA	NA	NA	NA	NA	NA	NA	NA	NA	NA	NA	NA	NA	NA	NA	NA	NA	NA	NA	NA	NA	NA	NA	NA	NA	-0.1	0.0321949	15	0.533333	0.237892	0.1
chr9	116276737	116276935	RGS3	116270861	116279820	1	1	+	NA	NA	NA	NA	NA	NA	NA	NA	NA	NA	NA	NA	NA	NA	NA	NA	NA	NA	NA	NA	NA	NA	NA	NA	NA	NA	NA	NA	NA	NA	0.11	0.025934	17	0.529412	-0.226121	NA	NA	NA	NA	NA	0.11
chr9	116303599	116344523	RGS3	116299199	116345729	1	1	-	NA	NA	NA	NA	NA	NA	NA	NA	NA	NA	NA	NA	NA	NA	NA	NA	NA	NA	NA	NA	NA	NA	NA	NA	NA	NA	NA	NA	NA	NA	NA	NA	NA	NA	NA	-0.17	0.0107692	17	0.647059	-0.369965	0.17
chr7	75510682	75510805	RHBDD2	75508579	75511146	1	1	+	NA	NA	NA	NA	NA	NA	NA	NA	NA	NA	NA	NA	NA	NA	NA	NA	NA	NA	NA	NA	0.19	5.68244e-08	62	0.725806	-0.391496	NA	NA	NA	NA	NA	NA	NA	NA	NA	NA	NA	NA	NA	NA	NA	0.19
chr17	30536368	30536465	RHOT1	30535329	30551634	1	3	+	NA	NA	NA	NA	NA	0.17	1.50411e-08	68	0.735294	-0.0523872	0.12	0.0282109	30	0.7	-0.0932996	NA	NA	NA	NA	NA	0.12	0.000151287	36	0.527778	0.064386	NA	NA	NA	NA	NA	NA	NA	NA	NA	NA	NA	NA	NA	NA	NA	0.17
chr17	30538134	30548206	RHOT1	30536465	30551634	1	1	-	NA	NA	NA	NA	NA	-0.14	0.000308851	39	0.641026	-0.0150604	NA	NA	NA	NA	NA	NA	NA	NA	NA	NA	NA	NA	NA	NA	NA	NA	NA	NA	NA	NA	NA	NA	NA	NA	NA	NA	NA	NA	NA	NA	0.14
chr2	152324987	152325066	RIF1	152324661	152325154	1	2	-	NA	NA	NA	NA	NA	-0.13	3.27812e-09	91	0.637363	-0.0173715	-0.15	0.0246204	27	0.703704	-0.0189117	NA	NA	NA	NA	NA	NA	NA	NA	NA	NA	NA	NA	NA	NA	NA	NA	NA	NA	NA	NA	NA	NA	NA	NA	NA	0.15
chr8	90775056	90775211	RIPK2	90770462	90777568	1	1	-	NA	NA	NA	NA	NA	NA	NA	NA	NA	NA	NA	NA	NA	NA	NA	NA	NA	NA	NA	NA	NA	NA	NA	NA	NA	-0.13	0.0455315	26	0.615385	-0.195216	NA	NA	NA	NA	NA	NA	NA	NA	NA	NA	0.13
chr2	3607037	3607320	RNASEH1-AS1	3606589	3608906	1	2	+	NA	NA	NA	NA	NA	0.1	0.000246337	47	0.574468	NA	NA	NA	NA	NA	NA	NA	NA	NA	NA	NA	0.17	0.00149505	30	0.7	NA	NA	NA	NA	NA	NA	NA	NA	NA	NA	NA	NA	NA	NA	NA	NA	0.17
chr2	3606993	3607320	RNASEH1-AS1	3606589	3608906	1	1	+	NA	NA	NA	NA	NA	NA	NA	NA	NA	NA	NA	NA	NA	NA	NA	NA	NA	NA	NA	NA	0.17	0.00130798	24	0.666667	NA	NA	NA	NA	NA	NA	NA	NA	NA	NA	NA	NA	NA	NA	NA	NA	0.17
chr6	127607194	127607323	RNF146	127601486	127607760	1	2	-	NA	NA	NA	NA	NA	-0.13	9.79749e-05	38	0.631579	0.424394	NA	NA	NA	NA	NA	NA	NA	NA	NA	NA	NA	NA	NA	NA	NA	-0.19	0.00716865	17	0.764706	0.325192	NA	NA	NA	NA	NA	NA	NA	NA	NA	NA	0.19
chr6	127603431	127606494	RNF146	127601486	127607194	1	1	-	NA	NA	NA	NA	NA	-0.12	6.48541e-06	56	0.75	0.483901	NA	NA	NA	NA	NA	NA	NA	NA	NA	NA	NA	NA	NA	NA	NA	NA	NA	NA	NA	NA	NA	NA	NA	NA	NA	NA	NA	NA	NA	NA	0.12
chr6	127606352	127606494	RNF146	127601486	127607194	1	1	-	NA	NA	NA	NA	NA	-0.16	6.48911e-08	56	0.767857	0.298143	NA	NA	NA	NA	NA	NA	NA	NA	NA	NA	NA	NA	NA	NA	NA	NA	NA	NA	NA	NA	NA	NA	NA	NA	NA	NA	NA	NA	NA	NA	0.16
chr17	58037428	58037530	RNFT1	58035806	58039900	2	1	-	NA	NA	NA	NA	NA	NA	NA	NA	NA	NA	NA	NA	NA	NA	NA	NA	NA	NA	NA	NA	NA	NA	NA	NA	NA	NA	NA	NA	NA	NA	NA	NA	NA	NA	NA	-0.1	0.0476332	22	0.545455	-0.358739	0.1
chr11	504823	504997	RNH1	502182	507112	2	1	+	NA	NA	NA	NA	NA	NA	NA	NA	NA	NA	NA	NA	NA	NA	NA	NA	NA	NA	NA	NA	0.11	0.000984957	20	0.35	0.050272	NA	NA	NA	NA	NA	NA	NA	NA	NA	NA	NA	NA	NA	NA	NA	0.11
chr11	504823	504997	RNH1	502182	506608	2	1	+	NA	NA	NA	NA	NA	NA	NA	NA	NA	NA	NA	NA	NA	NA	NA	NA	NA	NA	NA	NA	0.11	0.000217768	55	0.454545	-0.0401489	NA	NA	NA	NA	NA	NA	NA	NA	NA	NA	NA	NA	NA	NA	NA	0.11
chr11	504823	504997	RNH1	502250	507112	2	1	+	NA	NA	NA	NA	NA	NA	NA	NA	NA	NA	NA	NA	NA	NA	NA	NA	NA	NA	NA	NA	0.1	5.46505e-08	48	0.5	-0.0484456	NA	NA	NA	NA	NA	NA	NA	NA	NA	NA	NA	NA	NA	NA	NA	0.1
chr18	13730625	13730755	RNMT	13726729	13731474	1	1	+	NA	NA	NA	NA	NA	0.18	2.01311e-06	62	0.693548	0.0769623	NA	NA	NA	NA	NA	NA	NA	NA	NA	NA	NA	NA	NA	NA	NA	NA	NA	NA	NA	NA	NA	NA	NA	NA	NA	NA	NA	NA	NA	NA	0.18
chr3	78696778	78696806	ROBO1	78695341	78700881	2	2	ND	NA	NA	NA	NA	NA	NA	NA	NA	NA	NA	0.12	0.00109012	20	0.45	-0.135326	NA	NA	NA	NA	NA	-0.1	0.0228682	26	0.730769	0.0123244	NA	NA	NA	NA	NA	NA	NA	NA	NA	NA	NA	NA	NA	NA	NA	0.12
chr3	78742497	78742507	ROBO1	78737923	78763546	2	1	-	NA	NA	NA	NA	NA	NA	NA	NA	NA	NA	NA	NA	NA	NA	NA	NA	NA	NA	NA	NA	-0.27	0.0210935	18	0.833333	-0.375236	NA	NA	NA	NA	NA	NA	NA	NA	NA	NA	NA	NA	NA	NA	NA	0.27
chr16	53672221	53672324	RPGRIP1L	53671767	53674944	2	1	+	NA	NA	NA	NA	NA	NA	NA	NA	NA	NA	NA	NA	NA	NA	NA	NA	NA	NA	NA	NA	0.25	0.0141282	25	0.76	0.289064	NA	NA	NA	NA	NA	NA	NA	NA	NA	NA	NA	NA	NA	NA	NA	0.25
chr18	47018115	47018204	RPL17	47017955	47018627	2	1	-	NA	NA	NA	NA	NA	-0.11	1.08731e-06	49	0.530612	0.0130196	NA	NA	NA	NA	NA	NA	NA	NA	NA	NA	NA	NA	NA	NA	NA	NA	NA	NA	NA	NA	NA	NA	NA	NA	NA	NA	NA	NA	NA	NA	0.11
chr10	79799961	79799984	RPS24	79797063	79800372	1	5	-	-0.27	0.000110464	30	0.866667	0.0157299	-0.18	1.61122e-12	94	0.585106	-0.0194321	-0.18	3.39558e-06	36	0.694444	0.028418	NA	NA	NA	NA	NA	NA	NA	NA	NA	NA	-0.25	0.0139644	29	0.758621	0.0807634	-0.21	0.00888788	15	0.733333	-0.030452	NA	NA	NA	NA	NA	0.27
chr10	79797722	79799984	RPS24	79797063	79800372	1	3	-	NA	NA	NA	NA	NA	-0.16	7.23747e-08	64	0.609375	0.094897	-0.17	0.00703298	21	0.666667	0.0442383	NA	NA	NA	NA	NA	-0.12	4.71735e-05	57	0.649123	-0.262429	NA	NA	NA	NA	NA	NA	NA	NA	NA	NA	NA	NA	NA	NA	NA	0.17
chr20	17660643	17660721	RRBP1	17641174	17662672	2	2	-	NA	NA	NA	NA	NA	NA	NA	NA	NA	NA	-0.11	0.000383047	31	0.612903	-0.118282	NA	NA	NA	NA	NA	NA	NA	NA	NA	NA	NA	NA	NA	NA	NA	-0.16	0.00279968	18	0.777778	-0.0775929	NA	NA	NA	NA	NA	0.16
chr6	7240670	7240836	RREB1	7232141	7246656	1	2	ND	NA	NA	NA	NA	NA	-0.17	4.83067e-05	50	0.72	-0.0319043	NA	NA	NA	NA	NA	NA	NA	NA	NA	NA	0.18	0.0020389	27	0.814815	-0.147886	NA	NA	NA	NA	NA	NA	NA	NA	NA	NA	NA	NA	NA	NA	NA	0.18
chr1	156703800	156704286	RRNAD1	156703313	156705516	1	1	+	NA	NA	NA	NA	NA	NA	NA	NA	NA	NA	0.1	0.0108551	32	0.5	0.106123	NA	NA	NA	NA	NA	NA	NA	NA	NA	NA	NA	NA	NA	NA	NA	NA	NA	NA	NA	NA	NA	NA	NA	NA	NA	0.1
chr6	116895220	116895335	RWDD1	116892819	116901457	1	1	-	NA	NA	NA	NA	NA	NA	NA	NA	NA	NA	-0.1	0.00033082	36	0.527778	0.0172158	NA	NA	NA	NA	NA	NA	NA	NA	NA	NA	NA	NA	NA	NA	NA	NA	NA	NA	NA	NA	NA	NA	NA	NA	NA	0.1
chr21	30380560	30380629	RWDD2B	30380445	30380715	2	1	-	-0.1	0.0309453	27	0.481481	0.529622	NA	NA	NA	NA	NA	NA	NA	NA	NA	NA	NA	NA	NA	NA	NA	NA	NA	NA	NA	NA	NA	NA	NA	NA	NA	NA	NA	NA	NA	NA	NA	NA	NA	NA	NA	0.1
chr1	95705332	95705466	RWDD3	95699872	95709766	1	1	+	NA	NA	NA	NA	NA	0.1	0.0178005	35	0.6	NA	NA	NA	NA	NA	NA	NA	NA	NA	NA	NA	NA	NA	NA	NA	NA	NA	NA	NA	NA	NA	NA	NA	NA	NA	NA	NA	NA	NA	NA	NA	0.1
chr1	95709766	95710255	RWDD3	95699872	95712097	1	1	-	NA	NA	NA	NA	NA	-0.11	0.0280282	41	0.634146	0.0771534	NA	NA	NA	NA	NA	NA	NA	NA	NA	NA	NA	NA	NA	NA	NA	NA	NA	NA	NA	NA	NA	NA	NA	NA	NA	NA	NA	NA	NA	NA	0.11
chr2	128735558	128735664	SAP130	128712919	128744358	2	1	-	NA	NA	NA	NA	NA	NA	NA	NA	NA	NA	NA	NA	NA	NA	NA	NA	NA	NA	NA	NA	NA	NA	NA	NA	NA	NA	NA	NA	NA	NA	-0.14	0.0280972	15	0.6	-0.00308744	NA	NA	NA	NA	NA	0.14
chr7	72301271	72301394	SBDSP1	72300363	72302181	1	2	-	NA	NA	NA	NA	NA	-0.17	1.26909e-07	65	0.676923	0.10974	-0.1	0.019068	35	0.6	0.087373	NA	NA	NA	NA	NA	NA	NA	NA	NA	NA	NA	NA	NA	NA	NA	NA	NA	NA	NA	NA	NA	NA	NA	NA	NA	0.17
chr22	50895462	50895541	SBF1	50895103	50897683	2	3	-	NA	NA	NA	NA	NA	-0.16	0.000478531	43	0.744186	0.115438	NA	NA	NA	NA	NA	-0.18	0.000726796	23	0.782609	-0.0489464	NA	NA	NA	NA	NA	NA	NA	NA	NA	NA	NA	NA	NA	NA	NA	-0.15	3.19212e-05	35	0.771429	0.444889	0.18
chr15	75308933	75309091	SCAMP5	75305147	75310210	1	2	-	NA	NA	NA	NA	NA	NA	NA	NA	NA	NA	NA	NA	NA	NA	NA	NA	NA	NA	NA	NA	-0.12	0.012867	32	0.5625	0.305794	NA	NA	NA	NA	NA	NA	NA	NA	NA	NA	-0.22	0.00806621	15	0.6	-0.354642	0.22
chr13	78141814	78141884	SCEL	78138035	78142429	1	1	+	NA	NA	NA	NA	NA	NA	NA	NA	NA	NA	0.8	2.93834e-06	28	1	-0.344423	NA	NA	NA	NA	NA	NA	NA	NA	NA	NA	NA	NA	NA	NA	NA	NA	NA	NA	NA	NA	NA	NA	NA	NA	NA	0.8
chr1	41618270	41625606	SCMH1	41617357	41626546	2	1	+	NA	NA	NA	NA	NA	NA	NA	NA	NA	NA	NA	NA	NA	NA	NA	NA	NA	NA	NA	NA	0.1	0.00199622	33	0.545455	0.0101345	NA	NA	NA	NA	NA	NA	NA	NA	NA	NA	NA	NA	NA	NA	NA	0.1
chr8	144873835	144873911	SCRIB	144873611	144874045	2	2	-	-0.16	0.00527011	27	0.666667	-0.276716	-0.12	3.45396e-07	88	0.636364	-0.270141	NA	NA	NA	NA	NA	NA	NA	NA	NA	NA	NA	NA	NA	NA	NA	NA	NA	NA	NA	NA	NA	NA	NA	NA	NA	NA	NA	NA	NA	NA	0.16
chr8	144889721	144889785	SCRIB	144889184	144890778	2	2	ND	NA	NA	NA	NA	NA	NA	NA	NA	NA	NA	NA	NA	NA	NA	NA	NA	NA	NA	NA	NA	0.11	2.15889e-06	51	0.529412	-0.266691	-0.13	0.0153552	27	0.555556	-0.0065491	NA	NA	NA	NA	NA	NA	NA	NA	NA	NA	0.13
chr9	139304325	139304692	SDCCAG3	139302391	139304779	2	1	+	NA	NA	NA	NA	NA	0.1	0.00466504	28	0.535714	0.401209	NA	NA	NA	NA	NA	NA	NA	NA	NA	NA	NA	NA	NA	NA	NA	NA	NA	NA	NA	NA	NA	NA	NA	NA	NA	NA	NA	NA	NA	NA	0.1
chr9	139303450	139304692	SDCCAG3	139302391	139304779	2	1	+	NA	NA	NA	NA	NA	0.13	0.00318051	31	0.612903	0.282431	NA	NA	NA	NA	NA	NA	NA	NA	NA	NA	NA	NA	NA	NA	NA	NA	NA	NA	NA	NA	NA	NA	NA	NA	NA	NA	NA	NA	NA	NA	0.13
chr9	139304541	139304692	SDCCAG3	139302391	139304779	2	1	+	NA	NA	NA	NA	NA	0.14	0.000217297	34	0.647059	0.41753	NA	NA	NA	NA	NA	NA	NA	NA	NA	NA	NA	NA	NA	NA	NA	NA	NA	NA	NA	NA	NA	NA	NA	NA	NA	NA	NA	NA	NA	NA	0.14
chr15	85223162	85224064	SEC11A	85214014	85230855	2	1	-	NA	NA	NA	NA	NA	-0.1	0.000335982	49	0.489796	0.122819	NA	NA	NA	NA	NA	NA	NA	NA	NA	NA	NA	NA	NA	NA	NA	NA	NA	NA	NA	NA	NA	NA	NA	NA	NA	NA	NA	NA	NA	NA	0.1
chr9	139339503	139339564	SEC16A	139338353	139340096	2	2	ND	NA	NA	NA	NA	NA	-0.21	1.98916e-09	90	0.8	-0.628881	NA	NA	NA	NA	NA	NA	NA	NA	NA	NA	NA	NA	NA	NA	NA	0.23	0.000552833	28	0.857143	0.0971362	NA	NA	NA	NA	NA	NA	NA	NA	NA	NA	0.23
chr9	139340096	139340172	SEC16A	139338353	139341306	2	1	-	NA	NA	NA	NA	NA	NA	NA	NA	NA	NA	NA	NA	NA	NA	NA	NA	NA	NA	NA	NA	NA	NA	NA	NA	NA	NA	NA	NA	NA	NA	-0.13	0.0427729	17	0.588235	-0.102822	NA	NA	NA	NA	NA	0.13
chr4	110402832	110402938	SEC24B	110394343	110412482	1	1	+	NA	NA	NA	NA	NA	NA	NA	NA	NA	NA	0.13	0.000625672	32	0.8125	0.0204962	NA	NA	NA	NA	NA	NA	NA	NA	NA	NA	NA	NA	NA	NA	NA	NA	NA	NA	NA	NA	NA	NA	NA	NA	NA	0.13
chr4	83782783	83782862	SEC31A	83778918	83783686	2	4	+	0.2	0.00537581	22	0.636364	-0.0807126	NA	NA	NA	NA	NA	NA	NA	NA	NA	NA	NA	NA	NA	NA	NA	0.23	4.57414e-08	62	0.822581	0.40483	0.12	0.0287241	29	0.689655	-0.163129	NA	NA	NA	NA	NA	0.14	2.14163e-06	36	0.666667	0.109782	0.23
chr4	83752089	83752129	SEC31A	83750212	83763292	2	4	ND	NA	NA	NA	NA	NA	NA	NA	NA	NA	NA	NA	NA	NA	NA	NA	0.1	0.035205	31	0.580645	-0.0137802	NA	NA	NA	NA	NA	-0.17	0.000441852	27	0.481481	-0.0981341	-0.31	0.00636292	18	0.944444	0.17208	-0.27	5.96988e-07	41	0.804878	-0.0498461	0.31
chr4	83763292	83763635	SEC31A	83750212	83765538	2	1	+	NA	NA	NA	NA	NA	0.1	0.000555066	63	0.650794	0.0347799	NA	NA	NA	NA	NA	NA	NA	NA	NA	NA	NA	NA	NA	NA	NA	NA	NA	NA	NA	NA	NA	NA	NA	NA	NA	NA	NA	NA	NA	NA	0.1
chr9	91954778	91954869	SECISBP2	91953496	91956261	1	1	+	NA	NA	NA	NA	NA	0.14	1.90015e-11	92	0.619565	0.142505	NA	NA	NA	NA	NA	NA	NA	NA	NA	NA	NA	NA	NA	NA	NA	NA	NA	NA	NA	NA	NA	NA	NA	NA	NA	NA	NA	NA	NA	NA	0.14
chr15	49311614	49311750	SECISBP2L	49309826	49319561	2	1	+	NA	NA	NA	NA	NA	NA	NA	NA	NA	NA	NA	NA	NA	NA	NA	NA	NA	NA	NA	NA	0.11	8.11344e-05	49	0.693878	-0.168571	NA	NA	NA	NA	NA	NA	NA	NA	NA	NA	NA	NA	NA	NA	NA	0.11
chr3	50212528	50212622	SEMA3F	50211784	50214200	1	1	-	NA	NA	NA	NA	NA	NA	NA	NA	NA	NA	NA	NA	NA	NA	NA	NA	NA	NA	NA	NA	-0.23	9.72711e-08	54	0.925926	-0.497322	NA	NA	NA	NA	NA	NA	NA	NA	NA	NA	NA	NA	NA	NA	NA	0.23
chr2	74884979	74885079	SEMA4F	74884752	74889858	1	1	+	NA	NA	NA	NA	NA	0.26	7.2137e-06	31	0.903226	0.153726	NA	NA	NA	NA	NA	NA	NA	NA	NA	NA	NA	NA	NA	NA	NA	NA	NA	NA	NA	NA	NA	NA	NA	NA	NA	NA	NA	NA	NA	NA	0.26
chr6	76350402	76350421	SENP6	76344528	76357446	1	2	-	NA	NA	NA	NA	NA	-0.1	1.02983e-05	92	0.597826	0.000567615	NA	NA	NA	NA	NA	NA	NA	NA	NA	NA	NA	NA	NA	NA	NA	-0.22	0.000849962	27	0.888889	0.0591683	NA	NA	NA	NA	NA	NA	NA	NA	NA	NA	0.22
chr6	76350399	76350421	SENP6	76344528	76357446	1	1	-	NA	NA	NA	NA	NA	NA	NA	NA	NA	NA	NA	NA	NA	NA	NA	NA	NA	NA	NA	NA	NA	NA	NA	NA	NA	-0.23	0.000517368	27	0.851852	0.0371074	NA	NA	NA	NA	NA	NA	NA	NA	NA	NA	0.23
chr1	210406042	210406807	SERTAD4-AS1	210405117	210406979	2	1	+	NA	NA	NA	NA	NA	0.1	0.000892967	36	0.444444	NA	NA	NA	NA	NA	NA	NA	NA	NA	NA	NA	NA	NA	NA	NA	NA	NA	NA	NA	NA	NA	NA	NA	NA	NA	NA	NA	NA	NA	NA	NA	0.1
chr21	37429681	37429776	SETD4	37429503	37431113	2	1	-	NA	NA	NA	NA	NA	-0.13	2.92806e-07	79	0.683544	0.0744498	NA	NA	NA	NA	NA	NA	NA	NA	NA	NA	NA	NA	NA	NA	NA	NA	NA	NA	NA	NA	NA	NA	NA	NA	NA	NA	NA	NA	NA	NA	0.13
chr3	9510202	9510260	SETD5	9506357	9512142	1	2	+	NA	NA	NA	NA	NA	0.1	1.62052e-10	83	0.445783	0.346571	0.1	4.58035e-05	29	0.482759	0.0242156	NA	NA	NA	NA	NA	NA	NA	NA	NA	NA	NA	NA	NA	NA	NA	NA	NA	NA	NA	NA	NA	NA	NA	NA	NA	0.1
chr16	29884025	29884065	SEZ6L2	29883848	29884560	2	2	-	NA	NA	NA	NA	NA	NA	NA	NA	NA	NA	-0.12	0.00183826	35	0.6	NA	NA	NA	NA	NA	NA	NA	NA	NA	NA	NA	-0.11	0.0134668	15	0.533333	NA	NA	NA	NA	NA	NA	NA	NA	NA	NA	NA	0.12
chr11	64538935	64539010	SF1	64537881	64543969	2	1	-	NA	NA	NA	NA	NA	-0.1	0.00172787	27	0.555556	0.132835	NA	NA	NA	NA	NA	NA	NA	NA	NA	NA	NA	NA	NA	NA	NA	NA	NA	NA	NA	NA	NA	NA	NA	NA	NA	NA	NA	NA	NA	NA	0.1
chr22	38037132	38037176	SH3BP1	38035854	38037380	1	1	-	NA	NA	NA	NA	NA	NA	NA	NA	NA	NA	NA	NA	NA	NA	NA	NA	NA	NA	NA	NA	NA	NA	NA	NA	NA	-0.11	0.00131395	25	0.44	-0.225696	NA	NA	NA	NA	NA	NA	NA	NA	NA	NA	0.11
chr2	224863	224921	SH3YL1	219002	229965	2	1	+	NA	NA	NA	NA	NA	NA	NA	NA	NA	NA	NA	NA	NA	NA	NA	NA	NA	NA	NA	NA	NA	NA	NA	NA	NA	0.15	0.00118256	25	0.56	NA	NA	NA	NA	NA	NA	NA	NA	NA	NA	NA	0.15
chr11	406842	406994	SIGIRR	406539	407061	2	1	-	-0.12	0.0144566	21	0.428571	0.236014	NA	NA	NA	NA	NA	NA	NA	NA	NA	NA	NA	NA	NA	NA	NA	NA	NA	NA	NA	NA	NA	NA	NA	NA	NA	NA	NA	NA	NA	NA	NA	NA	NA	NA	NA	0.12
chr4	48396592	48396671	SLAIN2	48385802	48422141	1	3	-	-0.12	0.00677453	28	0.607143	0.244269	-0.18	6.13152e-13	95	0.757895	0.144452	NA	NA	NA	NA	NA	NA	NA	NA	NA	NA	NA	NA	NA	NA	NA	NA	NA	NA	NA	NA	-0.19	0.00279968	18	0.666667	0.178159	NA	NA	NA	NA	NA	0.19
chr5	127512796	127512845	SLC12A2	127510359	127514258	1	1	+	NA	NA	NA	NA	NA	NA	NA	NA	NA	NA	NA	NA	NA	NA	NA	NA	NA	NA	NA	NA	0.13	1.53539e-07	53	0.54717	-0.0562033	NA	NA	NA	NA	NA	NA	NA	NA	NA	NA	NA	NA	NA	NA	NA	0.13
chr6	25862023	25862258	SLC17A3	25861940	25862460	2	1	-	NA	NA	NA	NA	NA	NA	NA	NA	NA	NA	NA	NA	NA	NA	NA	NA	NA	NA	NA	NA	-0.37	1.98342e-07	39	0.974359	-0.321205	NA	NA	NA	NA	NA	NA	NA	NA	NA	NA	NA	NA	NA	NA	NA	0.37
chr15	65944007	65944098	SLC24A1	65943281	65944979	1	1	-	NA	NA	NA	NA	NA	NA	NA	NA	NA	NA	NA	NA	NA	NA	NA	NA	NA	NA	NA	NA	NA	NA	NA	NA	NA	NA	NA	NA	NA	NA	NA	NA	NA	NA	NA	-0.17	0.00436477	24	0.791667	0.0158396	0.17
chr22	18063239	18063624	SLC25A18	18062731	18063802	1	1	-	-0.1	0.00101433	19	0.578947	0.0182204	NA	NA	NA	NA	NA	NA	NA	NA	NA	NA	NA	NA	NA	NA	NA	NA	NA	NA	NA	NA	NA	NA	NA	NA	NA	NA	NA	NA	NA	NA	NA	NA	NA	NA	NA	0.1
chr17	73284468	73284543	SLC25A19	73282884	73285434	2	1	+	NA	NA	NA	NA	NA	NA	NA	NA	NA	NA	NA	NA	NA	NA	NA	NA	NA	NA	NA	NA	0.11	0.00690455	26	0.615385	0.252036	NA	NA	NA	NA	NA	NA	NA	NA	NA	NA	NA	NA	NA	NA	NA	0.11
chr3	66286967	66287125	SLC25A26	66271554	66293626	1	2	ND	NA	NA	NA	NA	NA	NA	NA	NA	NA	NA	NA	NA	NA	NA	NA	0.14	0.00498172	24	0.666667	-0.29953	NA	NA	NA	NA	NA	NA	NA	NA	NA	NA	NA	NA	NA	NA	NA	-0.1	0.000964406	37	0.540541	0.16338	0.14
chr3	140685775	140685879	SLC25A36	140682070	140689768	1	1	+	NA	NA	NA	NA	NA	NA	NA	NA	NA	NA	NA	NA	NA	NA	NA	NA	NA	NA	NA	NA	NA	NA	NA	NA	NA	NA	NA	NA	NA	NA	NA	NA	NA	NA	NA	0.23	0.00341921	15	0.666667	-0.0780076	0.23
chr15	85430616	85430764	SLC28A1	85427983	85430975	1	1	-	NA	NA	NA	NA	NA	NA	NA	NA	NA	NA	NA	NA	NA	NA	NA	NA	NA	NA	NA	NA	-0.27	0.000553646	16	0.9375	-0.52369	NA	NA	NA	NA	NA	NA	NA	NA	NA	NA	NA	NA	NA	NA	NA	0.27
chr6	44193797	44193905	SLC29A1	44187520	44194996	1	1	+	NA	NA	NA	NA	NA	0.12	0.015139	43	0.72093	-0.161523	NA	NA	NA	NA	NA	NA	NA	NA	NA	NA	NA	NA	NA	NA	NA	NA	NA	NA	NA	NA	NA	NA	NA	NA	NA	NA	NA	NA	NA	NA	0.12
chr22	24219907	24220057	SLC2A11	24219359	24224645	1	2	-	NA	NA	NA	NA	NA	NA	NA	NA	NA	NA	NA	NA	NA	NA	NA	NA	NA	NA	NA	NA	-0.23	0.00109681	27	0.814815	0.36486	NA	NA	NA	NA	NA	NA	NA	NA	NA	NA	-0.13	0.0109146	32	0.625	-0.168652	0.23
chr22	24219571	24220057	SLC2A11	24219359	24224645	1	1	-	NA	NA	NA	NA	NA	NA	NA	NA	NA	NA	NA	NA	NA	NA	NA	NA	NA	NA	NA	NA	NA	NA	NA	NA	NA	NA	NA	NA	NA	NA	NA	NA	NA	NA	NA	-0.11	0.00598535	24	0.5	-0.112031	0.11
chr2	114475329	114475428	SLC35F5	114472773	114476730	2	1	+	NA	NA	NA	NA	NA	NA	NA	NA	NA	NA	NA	NA	NA	NA	NA	NA	NA	NA	NA	NA	0.13	5.10927e-08	62	0.66129	-0.379339	NA	NA	NA	NA	NA	NA	NA	NA	NA	NA	NA	NA	NA	NA	NA	0.13
chr11	124954129	124954216	SLC37A2	124953774	124954720	1	1	-	NA	NA	NA	NA	NA	NA	NA	NA	NA	NA	NA	NA	NA	NA	NA	NA	NA	NA	NA	NA	NA	NA	NA	NA	NA	-0.16	0.0211307	25	0.8	0.0442817	NA	NA	NA	NA	NA	NA	NA	NA	NA	NA	0.16
chr11	118896401	118896468	SLC37A4	118896040	118896676	2	1	-	NA	NA	NA	NA	NA	NA	NA	NA	NA	NA	NA	NA	NA	NA	NA	NA	NA	NA	NA	NA	NA	NA	NA	NA	NA	-0.14	0.0418325	29	0.275862	0.143364	NA	NA	NA	NA	NA	NA	NA	NA	NA	NA	0.14
chr16	68307720	68307808	SLC7A6	68300625	68308593	1	1	-	NA	NA	NA	NA	NA	-0.15	0.0330952	17	0.764706	0.418881	NA	NA	NA	NA	NA	NA	NA	NA	NA	NA	NA	NA	NA	NA	NA	NA	NA	NA	NA	NA	NA	NA	NA	NA	NA	NA	NA	NA	NA	NA	0.15
chr20	48467346	48467382	SLC9A8	48466218	48471974	1	1	-	NA	NA	NA	NA	NA	NA	NA	NA	NA	NA	NA	NA	NA	NA	NA	NA	NA	NA	NA	NA	-0.17	0.0350655	16	0.6875	0.305266	NA	NA	NA	NA	NA	NA	NA	NA	NA	NA	NA	NA	NA	NA	NA	0.17
chr10	105770573	105770667	SLK	105768115	105777917	1	6	ND	NA	NA	NA	NA	NA	0.35	4.33537e-12	93	0.849462	-0.075701	0.22	6.92762e-05	35	0.828571	-0.0336418	0.21	0.000133762	26	0.730769	0.0319776	-0.24	5.57597e-07	61	0.786885	0.100813	-0.13	0.0455315	28	0.678571	0.0965402	0.21	0.031963	18	0.777778	-0.0667106	NA	NA	NA	NA	NA	0.35
chr3	57893610	57893734	SLMAP	57882660	57894802	1	2	+	NA	NA	NA	NA	NA	0.11	4.55688e-08	90	0.344444	-0.220809	0.16	0.00336839	28	0.5	-0.0556103	NA	NA	NA	NA	NA	NA	NA	NA	NA	NA	NA	NA	NA	NA	NA	NA	NA	NA	NA	NA	NA	NA	NA	NA	NA	0.16
chr3	57911571	57911662	SLMAP	57908751	57913022	1	5	ND	NA	NA	NA	NA	NA	-0.43	6.21808e-13	93	0.903226	0.0749445	NA	NA	NA	NA	NA	-0.12	0.000325035	31	0.612903	0.293307	0.13	3.47449e-05	53	0.698113	-0.301524	NA	NA	NA	NA	NA	-0.18	0.0373871	16	0.75	0.223181	-0.19	8.34575e-05	34	0.911765	0.431408	0.43
chr15	59191667	59192137	SLTM	59191052	59193458	2	1	+	NA	NA	NA	NA	NA	0.15	2.72984e-07	52	0.673077	-0.0947094	NA	NA	NA	NA	NA	NA	NA	NA	NA	NA	NA	NA	NA	NA	NA	NA	NA	NA	NA	NA	NA	NA	NA	NA	NA	NA	NA	NA	NA	NA	0.15
chr18	45446442	45456818	SMAD2	45423181	45457170	2	1	-	NA	NA	NA	NA	NA	NA	NA	NA	NA	NA	-0.11	0.00812343	19	0.684211	0.00837619	NA	NA	NA	NA	NA	NA	NA	NA	NA	NA	NA	NA	NA	NA	NA	NA	NA	NA	NA	NA	NA	NA	NA	NA	NA	0.11
chr12	56566720	56566814	SMARCC2	56566489	56567479	2	1	-	NA	NA	NA	NA	NA	NA	NA	NA	NA	NA	-0.12	5.47001e-05	34	0.558824	-0.0267548	NA	NA	NA	NA	NA	NA	NA	NA	NA	NA	NA	NA	NA	NA	NA	NA	NA	NA	NA	NA	NA	NA	NA	NA	NA	0.12
chr9	72961520	72961566	SMC5	72959186	72961981	1	2	ND	NA	NA	NA	NA	NA	-0.14	0.000109982	66	0.742424	-0.00163389	NA	NA	NA	NA	NA	NA	NA	NA	NA	NA	0.19	0.00134268	26	0.730769	0.0630329	NA	NA	NA	NA	NA	NA	NA	NA	NA	NA	NA	NA	NA	NA	NA	0.19
chr2	55805382	55805479	SMEK2	55804493	55806814	2	1	+	NA	NA	NA	NA	NA	0.1	8.78975e-06	49	0.55102	0.292236	NA	NA	NA	NA	NA	NA	NA	NA	NA	NA	NA	NA	NA	NA	NA	NA	NA	NA	NA	NA	NA	NA	NA	NA	NA	NA	NA	NA	NA	NA	0.1
chr2	130918758	130918846	SMPD4	130914970	130921946	2	2	-	NA	NA	NA	NA	NA	-0.1	0.000245419	87	0.666667	-0.256943	NA	NA	NA	NA	NA	NA	NA	NA	NA	NA	-0.16	0.0097891	41	0.634146	-0.148519	NA	NA	NA	NA	NA	NA	NA	NA	NA	NA	NA	NA	NA	NA	NA	0.16
chr22	31496870	31497036	SMTN	31495883	31500301	1	3	+	NA	NA	NA	NA	NA	0.13	6.47759e-12	79	0.632911	-0.290286	0.14	0.00125552	29	0.586207	0.0141712	NA	NA	NA	NA	NA	NA	NA	NA	NA	NA	NA	NA	NA	NA	NA	0.31	0.00279968	18	0.944444	-0.220429	NA	NA	NA	NA	NA	0.31
chr2	241983836	241983948	SNED1	241979831	241987731	1	1	-	NA	NA	NA	NA	NA	NA	NA	NA	NA	NA	NA	NA	NA	NA	NA	NA	NA	NA	NA	NA	NA	NA	NA	NA	NA	NA	NA	NA	NA	NA	NA	NA	NA	NA	NA	-0.1	0.000983241	23	0.565217	0.404095	0.1
chr2	242002207	242002322	SNED1	241992744	242003003	1	1	-	NA	NA	NA	NA	NA	-0.15	0.0217557	17	0.764706	0.0578151	NA	NA	NA	NA	NA	NA	NA	NA	NA	NA	NA	NA	NA	NA	NA	NA	NA	NA	NA	NA	NA	NA	NA	NA	NA	NA	NA	NA	NA	NA	0.15
chr20	37076572	37076737	SNHG11	37076267	37077304	1	2	-	NA	NA	NA	NA	NA	-0.14	8.78426e-06	64	0.6875	-0.048934	-0.19	0.0464812	19	0.736842	-0.089675	NA	NA	NA	NA	NA	NA	NA	NA	NA	NA	NA	NA	NA	NA	NA	NA	NA	NA	NA	NA	NA	NA	NA	NA	NA	0.19
chr20	37050733	37050889	SNHG17	37049746	37055061	2	1	+	NA	NA	NA	NA	NA	NA	NA	NA	NA	NA	NA	NA	NA	NA	NA	NA	NA	NA	NA	NA	NA	NA	NA	NA	NA	0.15	0.0277621	24	0.583333	NA	NA	NA	NA	NA	NA	NA	NA	NA	NA	NA	0.15
chr19	49605370	49605431	SNRNP70	49604729	49607890	1	1	-	NA	NA	NA	NA	NA	-0.24	4.3763e-05	20	0.9	NA	NA	NA	NA	NA	NA	NA	NA	NA	NA	NA	NA	NA	NA	NA	NA	NA	NA	NA	NA	NA	NA	NA	NA	NA	NA	NA	NA	NA	NA	NA	0.24
chr6	86248555	86248583	SNX14	86246643	86251702	2	2	-	NA	NA	NA	NA	NA	-0.22	2.15035e-11	95	0.8	-0.359384	-0.12	0.0102018	36	0.583333	0.132451	NA	NA	NA	NA	NA	NA	NA	NA	NA	NA	NA	NA	NA	NA	NA	NA	NA	NA	NA	NA	NA	NA	NA	NA	NA	0.22
chr20	44469086	44469098	SNX21	44463756	44469277	1	3	-	NA	NA	NA	NA	NA	-0.16	2.62346e-06	89	0.752809	0.469105	-0.15	0.0403999	32	0.75	0.0126302	NA	NA	NA	NA	NA	-0.2	4.95863e-07	44	0.772727	0.344371	NA	NA	NA	NA	NA	NA	NA	NA	NA	NA	NA	NA	NA	NA	NA	0.2
chr10	97110965	97111134	SORBS1	97106210	97114638	2	2	ND	NA	NA	NA	NA	NA	-0.11	2.01311e-06	74	0.5	0.275465	NA	NA	NA	NA	NA	NA	NA	NA	NA	NA	0.17	4.01955e-05	55	0.781818	0.268234	NA	NA	NA	NA	NA	NA	NA	NA	NA	NA	NA	NA	NA	NA	NA	0.17
chr10	97135729	97135814	SORBS1	97127457	97141441	2	1	-	NA	NA	NA	NA	NA	-0.24	8.66315e-08	58	0.827586	0.642907	NA	NA	NA	NA	NA	NA	NA	NA	NA	NA	NA	NA	NA	NA	NA	NA	NA	NA	NA	NA	NA	NA	NA	NA	NA	NA	NA	NA	NA	NA	0.24
chr10	97174250	97174620	SORBS1	97170535	97181717	2	1	-	NA	NA	NA	NA	NA	-0.24	0.0381009	21	0.761905	0.447478	NA	NA	NA	NA	NA	NA	NA	NA	NA	NA	NA	NA	NA	NA	NA	NA	NA	NA	NA	NA	NA	NA	NA	NA	NA	NA	NA	NA	NA	NA	0.24
chr4	186605907	186606001	SORBS2	186599977	186611715	2	3	ND	NA	NA	NA	NA	NA	0.23	3.36419e-07	60	0.8	-0.147572	NA	NA	NA	NA	NA	0.14	0.00285416	29	0.62069	-0.272608	-0.11	0.00225789	52	0.653846	0.122997	NA	NA	NA	NA	NA	NA	NA	NA	NA	NA	NA	NA	NA	NA	NA	0.23
chr4	186560030	186560190	SORBS2	186556566	186567821	2	1	+	NA	NA	NA	NA	NA	NA	NA	NA	NA	NA	NA	NA	NA	NA	NA	NA	NA	NA	NA	NA	0.12	7.13572e-05	35	0.6	0.104598	NA	NA	NA	NA	NA	NA	NA	NA	NA	NA	NA	NA	NA	NA	NA	0.12
chr4	186556508	186560190	SORBS2	186551753	186567821	2	1	-	-0.15	0.000344203	27	0.62963	0.181931	NA	NA	NA	NA	NA	NA	NA	NA	NA	NA	NA	NA	NA	NA	NA	NA	NA	NA	NA	NA	NA	NA	NA	NA	NA	NA	NA	NA	NA	NA	NA	NA	NA	NA	NA	0.15
chr4	186605907	186611766	SORBS2	186599977	186696380	2	1	+	NA	NA	NA	NA	NA	0.12	0.000390311	36	0.722222	-0.210748	NA	NA	NA	NA	NA	NA	NA	NA	NA	NA	NA	NA	NA	NA	NA	NA	NA	NA	NA	NA	NA	NA	NA	NA	NA	NA	NA	NA	NA	NA	0.12
chr17	49053223	49053263	SPAG9	49052309	49054468	2	2	-	NA	NA	NA	NA	NA	-0.39	8.18271e-10	70	0.8	0.194148	NA	NA	NA	NA	NA	-0.26	0.00305052	17	1	0.0135677	NA	NA	NA	NA	NA	NA	NA	NA	NA	NA	NA	NA	NA	NA	NA	NA	NA	NA	NA	NA	0.39
chr4	52944900	52945060	SPATA18	52943207	52945909	1	1	+	NA	NA	NA	NA	NA	NA	NA	NA	NA	NA	NA	NA	NA	NA	NA	NA	NA	NA	NA	NA	0.1	0.0299628	31	0.516129	0.221981	NA	NA	NA	NA	NA	NA	NA	NA	NA	NA	NA	NA	NA	NA	NA	0.1
chr2	201303844	201304052	SPATS2L	201284220	201305371	1	1	+	NA	NA	NA	NA	NA	NA	NA	NA	NA	NA	0.12	6.86674e-05	34	0.588235	-0.00363498	NA	NA	NA	NA	NA	NA	NA	NA	NA	NA	NA	NA	NA	NA	NA	NA	NA	NA	NA	NA	NA	NA	NA	NA	NA	0.12
chr22	24672667	24672772	SPECC1L-ADORA2A	24666952	24698162	1	1	-	NA	NA	NA	NA	NA	-0.1	0.00131343	62	0.532258	0.0310706	NA	NA	NA	NA	NA	NA	NA	NA	NA	NA	NA	NA	NA	NA	NA	NA	NA	NA	NA	NA	NA	NA	NA	NA	NA	NA	NA	NA	NA	NA	0.1
chr9	91077410	91077665	SPIN1	91063905	91083286	1	1	+	NA	NA	NA	NA	NA	NA	NA	NA	NA	NA	0.11	0.000552987	34	0.617647	-0.0441006	NA	NA	NA	NA	NA	NA	NA	NA	NA	NA	NA	NA	NA	NA	NA	NA	NA	NA	NA	NA	NA	NA	NA	NA	NA	0.11
chr18	12459753	12459928	SPIRE1	12454483	12463349	2	2	ND	NA	NA	NA	NA	NA	NA	NA	NA	NA	NA	NA	NA	NA	NA	NA	0.29	0.00257999	20	0.8	0.184277	-0.13	0.000233273	55	0.690909	-0.158122	NA	NA	NA	NA	NA	NA	NA	NA	NA	NA	NA	NA	NA	NA	NA	0.29
chr17	47723477	47745441	SPOP	47700239	47755294	2	1	-	NA	NA	NA	NA	NA	NA	NA	NA	NA	NA	NA	NA	NA	NA	NA	-0.1	0.00288003	22	0.5	0.2315	NA	NA	NA	NA	NA	NA	NA	NA	NA	NA	NA	NA	NA	NA	NA	NA	NA	NA	NA	NA	0.1
chr17	47714120	47753379	SPOP	47700239	47755294	2	1	-	NA	NA	NA	NA	NA	NA	NA	NA	NA	NA	NA	NA	NA	NA	NA	NA	NA	NA	NA	NA	NA	NA	NA	NA	NA	NA	NA	NA	NA	NA	-0.13	0.00636292	18	0.722222	0.341042	NA	NA	NA	NA	NA	0.13
chr9	131371929	131371945	SPTAN1	131371564	131373992	1	2	-	NA	NA	NA	NA	NA	-0.2	2.74503e-09	95	0.905263	0.15001	-0.19	3.20182e-05	36	0.888889	0.260142	NA	NA	NA	NA	NA	NA	NA	NA	NA	NA	NA	NA	NA	NA	NA	NA	NA	NA	NA	NA	NA	NA	NA	NA	NA	0.2
chr9	131355261	131355322	SPTAN1	131353905	131356453	1	4	ND	NA	NA	NA	NA	NA	0.16	9.51073e-09	94	0.712766	-0.135937	0.15	7.50167e-05	36	0.666667	-0.209483	NA	NA	NA	NA	NA	-0.15	2.45837e-06	61	0.672131	0.250352	NA	NA	NA	NA	NA	0.14	0.00304313	18	0.611111	0.00768697	NA	NA	NA	NA	NA	0.16
chr7	104909252	104909317	SRPK2	104844233	105029094	2	1	-	NA	NA	NA	NA	NA	-0.11	0.0136306	39	0.461538	-0.272853	NA	NA	NA	NA	NA	NA	NA	NA	NA	NA	NA	NA	NA	NA	NA	NA	NA	NA	NA	NA	NA	NA	NA	NA	NA	NA	NA	NA	NA	NA	0.11
chr1	24989673	24989716	SRRM1	24989296	24993305	1	1	-	NA	NA	NA	NA	NA	-0.12	3.69458e-08	93	0.709677	-0.0290793	NA	NA	NA	NA	NA	NA	NA	NA	NA	NA	NA	NA	NA	NA	NA	NA	NA	NA	NA	NA	NA	NA	NA	NA	NA	NA	NA	NA	NA	NA	0.12
chr19	18542162	18542229	SSBP4	18541741	18542456	1	3	+	NA	NA	NA	NA	NA	0.17	1.36844e-07	71	0.690141	0.359851	NA	NA	NA	NA	NA	0.1	0.0042199	27	0.592593	0.145617	0.14	2.93996e-05	38	0.631579	0.251595	NA	NA	NA	NA	NA	NA	NA	NA	NA	NA	NA	NA	NA	NA	NA	0.17
chr2	86078386	86078827	ST3GAL5	86075328	86079982	2	1	+	NA	NA	NA	NA	NA	NA	NA	NA	NA	NA	NA	NA	NA	NA	NA	NA	NA	NA	NA	NA	NA	NA	NA	NA	NA	NA	NA	NA	NA	NA	NA	NA	NA	NA	NA	0.1	0.0167491	18	0.777778	0.342941	0.1
chr7	116774177	116774247	ST7	116772015	116776134	1	3	ND	NA	NA	NA	NA	NA	-0.2	1.50411e-08	92	0.73913	0.207607	NA	NA	NA	NA	NA	-0.18	9.43516e-05	30	0.733333	-0.0507559	NA	NA	NA	NA	NA	0.3	0.00131395	27	0.814815	-0.0399171	NA	NA	NA	NA	NA	NA	NA	NA	NA	NA	0.3
chr7	99951517	99951636	STAG3L5P-PVRIG2P-PILRB	99951107	99952765	1	1	-	NA	NA	NA	NA	NA	NA	NA	NA	NA	NA	NA	NA	NA	NA	NA	NA	NA	NA	NA	NA	NA	NA	NA	NA	NA	NA	NA	NA	NA	NA	NA	NA	NA	NA	NA	-0.13	0.00132824	26	0.653846	NA	0.13
chr2	119996938	119997007	STEAP3	119988611	120003064	1	1	-	NA	NA	NA	NA	NA	-0.12	0.00432192	22	0.681818	0.126599	NA	NA	NA	NA	NA	NA	NA	NA	NA	NA	NA	NA	NA	NA	NA	NA	NA	NA	NA	NA	NA	NA	NA	NA	NA	NA	NA	NA	NA	NA	0.12
chr11	4105902	4105996	STIM1	4104729	4107706	1	2	-	NA	NA	NA	NA	NA	-0.14	1.63894e-10	78	0.679487	0.159521	NA	NA	NA	NA	NA	-0.1	0.00166957	29	0.482759	-0.0831255	NA	NA	NA	NA	NA	NA	NA	NA	NA	NA	NA	NA	NA	NA	NA	NA	NA	NA	NA	NA	0.14
chr17	61803997	61804056	STRADA	61791469	61805693	2	2	-	NA	NA	NA	NA	NA	NA	NA	NA	NA	NA	NA	NA	NA	NA	NA	NA	NA	NA	NA	NA	-0.21	2.25981e-06	46	0.826087	0.34208	NA	NA	NA	NA	NA	NA	NA	NA	NA	NA	-0.19	2.48194e-06	28	0.642857	-0.269304	0.21
chr20	57234678	57234691	STX16	57227144	57242545	1	1	-	NA	NA	NA	NA	NA	NA	NA	NA	NA	NA	NA	NA	NA	NA	NA	NA	NA	NA	NA	NA	-0.1	0.000152904	57	0.561404	NA	NA	NA	NA	NA	NA	NA	NA	NA	NA	NA	NA	NA	NA	NA	NA	0.1
chr12	131280539	131280666	STX2	131276523	131283069	2	1	+	NA	NA	NA	NA	NA	0.28	0.0112988	16	1	-0.35851	NA	NA	NA	NA	NA	NA	NA	NA	NA	NA	NA	NA	NA	NA	NA	NA	NA	NA	NA	NA	NA	NA	NA	NA	NA	NA	NA	NA	NA	NA	0.28
chr6	147660314	147660521	STXBP5	147655359	147674458	1	2	-	NA	NA	NA	NA	NA	-0.18	2.59112e-05	63	0.761905	NA	NA	NA	NA	NA	NA	NA	NA	NA	NA	NA	NA	NA	NA	NA	NA	-0.19	0.0151551	24	0.833333	NA	NA	NA	NA	NA	NA	NA	NA	NA	NA	NA	0.19
chr6	147660314	147673032	STXBP5	147655359	147674458	1	1	-	NA	NA	NA	NA	NA	-0.2	0.000773295	15	0.8	NA	NA	NA	NA	NA	NA	NA	NA	NA	NA	NA	NA	NA	NA	NA	NA	NA	NA	NA	NA	NA	NA	NA	NA	NA	NA	NA	NA	NA	NA	NA	0.2
chr19	19104456	19104550	SUGP2	19101959	19105174	2	1	+	NA	NA	NA	NA	NA	NA	NA	NA	NA	NA	NA	NA	NA	NA	NA	0.11	0.0308661	26	0.730769	0.20115	NA	NA	NA	NA	NA	NA	NA	NA	NA	NA	NA	NA	NA	NA	NA	NA	NA	NA	NA	NA	0.11
chr13	53235609	53235706	SUGT1	53233385	53236783	1	1	+	NA	NA	NA	NA	NA	NA	NA	NA	NA	NA	NA	NA	NA	NA	NA	NA	NA	NA	NA	NA	NA	NA	NA	NA	NA	NA	NA	NA	NA	NA	NA	NA	NA	NA	NA	0.11	5.19354e-05	29	0.517241	0.138237	0.11
chr20	46288142	46288197	SULF2	46287137	46288440	2	1	-	NA	NA	NA	NA	NA	-0.11	0.000149397	95	0.6	-0.511076	NA	NA	NA	NA	NA	NA	NA	NA	NA	NA	NA	NA	NA	NA	NA	NA	NA	NA	NA	NA	NA	NA	NA	NA	NA	NA	NA	NA	NA	NA	0.11
chr7	889559	889671	SUN1	889241	891020	1	1	+	NA	NA	NA	NA	NA	NA	NA	NA	NA	NA	NA	NA	NA	NA	NA	NA	NA	NA	NA	NA	0.1	2.13686e-05	53	0.54717	-0.0377622	NA	NA	NA	NA	NA	NA	NA	NA	NA	NA	NA	NA	NA	NA	NA	0.1
chr7	889156	889241	SUN1	888253	889559	1	1	+	NA	NA	NA	NA	NA	0.12	3.94178e-12	88	0.420455	-0.381917	NA	NA	NA	NA	NA	NA	NA	NA	NA	NA	NA	NA	NA	NA	NA	NA	NA	NA	NA	NA	NA	NA	NA	NA	NA	NA	NA	NA	NA	NA	0.12
chr12	56393116	56393243	SUOX	56391508	56395995	1	1	+	NA	NA	NA	NA	NA	NA	NA	NA	NA	NA	NA	NA	NA	NA	NA	NA	NA	NA	NA	NA	0.13	7.72904e-05	39	0.487179	-0.41036	NA	NA	NA	NA	NA	NA	NA	NA	NA	NA	NA	NA	NA	NA	NA	0.13
chr10	29815889	29815986	SVIL	29813645	29818633	2	4	-	NA	NA	NA	NA	NA	-0.12	1.45438e-12	92	0.434783	0.63471	-0.1	2.72531e-06	31	0.516129	0.0714051	-0.17	0.00166957	29	0.689655	0.187775	NA	NA	NA	NA	NA	NA	NA	NA	NA	NA	-0.24	0.0381087	15	0.666667	0.185448	NA	NA	NA	NA	NA	0.24
chr10	29820930	29824999	SVIL	29820218	29839525	2	2	-	NA	NA	NA	NA	NA	-0.28	4.31467e-12	84	0.797619	0.317587	NA	NA	NA	NA	NA	-0.21	0.00284351	27	0.703704	0.261667	NA	NA	NA	NA	NA	NA	NA	NA	NA	NA	NA	NA	NA	NA	NA	NA	NA	NA	NA	NA	0.28
chr10	29820930	29821102	SVIL	29820218	29821457	2	1	+	NA	NA	NA	NA	NA	0.11	0.0193067	19	0.526316	0.0945565	NA	NA	NA	NA	NA	NA	NA	NA	NA	NA	NA	NA	NA	NA	NA	NA	NA	NA	NA	NA	NA	NA	NA	NA	NA	NA	NA	NA	NA	NA	0.11
chr10	29797270	29797319	SVIL	29788193	29801663	2	1	-	NA	NA	NA	NA	NA	NA	NA	NA	NA	NA	NA	NA	NA	NA	NA	-0.19	0.000533617	28	0.821429	0.22123	NA	NA	NA	NA	NA	NA	NA	NA	NA	NA	NA	NA	NA	NA	NA	NA	NA	NA	NA	NA	0.19
chr9	93629412	93629482	SYK	93627380	93636485	1	3	+	NA	NA	NA	NA	NA	NA	NA	NA	NA	NA	NA	NA	NA	NA	NA	NA	NA	NA	NA	NA	0.47	2.27132e-09	46	0.913043	-0.450624	0.18	0.00131395	27	0.62963	0.0121151	NA	NA	NA	NA	NA	0.14	0.000130513	38	0.710526	-0.283598	0.47
chr1	33149610	33149691	SYNC	33147462	33149858	2	1	-	NA	NA	NA	NA	NA	-0.23	2.80988e-07	82	0.756098	0.240736	NA	NA	NA	NA	NA	NA	NA	NA	NA	NA	NA	NA	NA	NA	NA	NA	NA	NA	NA	NA	NA	NA	NA	NA	NA	NA	NA	NA	NA	NA	0.23
chr6	152466621	152466691	SYNE1	152464901	152469179	2	2	ND	NA	NA	NA	NA	NA	-0.16	2.97922e-08	83	0.650602	0.455125	NA	NA	NA	NA	NA	NA	NA	NA	NA	NA	0.16	1.50264e-06	59	0.745763	-0.391485	NA	NA	NA	NA	NA	NA	NA	NA	NA	NA	NA	NA	NA	NA	NA	0.16
chr6	152451854	152451914	SYNE1	152443812	152453256	2	1	+	NA	NA	NA	NA	NA	NA	NA	NA	NA	NA	NA	NA	NA	NA	NA	NA	NA	NA	NA	NA	0.1	6.4804e-08	62	0.564516	-0.495653	NA	NA	NA	NA	NA	NA	NA	NA	NA	NA	NA	NA	NA	NA	NA	0.1
chr14	64682003	64682073	SYNE2	64681189	64682965	1	4	ND	NA	NA	NA	NA	NA	-0.32	4.39477e-11	91	0.802198	0.431423	-0.19	1.66761e-05	35	0.685714	0.131996	-0.29	1.70797e-05	29	0.827586	-0.235282	0.11	0.00100876	61	0.688525	-0.293013	NA	NA	NA	NA	NA	NA	NA	NA	NA	NA	NA	NA	NA	NA	NA	0.32
chr19	36499118	36499270	SYNE4	36498171	36499455	2	1	+	NA	NA	NA	NA	NA	0.1	0.00024056	65	0.523077	NA	NA	NA	NA	NA	NA	NA	NA	NA	NA	NA	NA	NA	NA	NA	NA	NA	NA	NA	NA	NA	NA	NA	NA	NA	NA	NA	NA	NA	NA	NA	0.1
chr19	36497324	36498171	SYNE4	36496340	36499455	2	1	-	NA	NA	NA	NA	NA	-0.17	0.00532139	23	0.608696	NA	NA	NA	NA	NA	NA	NA	NA	NA	NA	NA	NA	NA	NA	NA	NA	NA	NA	NA	NA	NA	NA	NA	NA	NA	NA	NA	NA	NA	NA	NA	0.17
chr19	36497324	36497574	SYNE4	36496340	36497651	2	1	-	NA	NA	NA	NA	NA	-0.1	0.00271623	44	0.545455	NA	NA	NA	NA	NA	NA	NA	NA	NA	NA	NA	NA	NA	NA	NA	NA	NA	NA	NA	NA	NA	NA	NA	NA	NA	NA	NA	NA	NA	NA	NA	0.1
chr21	34007170	34007195	SYNJ1	34004112	34011217	2	1	-	NA	NA	NA	NA	NA	-0.15	5.66631e-07	49	0.714286	0.233841	NA	NA	NA	NA	NA	NA	NA	NA	NA	NA	NA	NA	NA	NA	NA	NA	NA	NA	NA	NA	NA	NA	NA	NA	NA	NA	NA	NA	NA	NA	0.15
chr17	35880281	35880318	SYNRG	35879175	35880640	2	3	ND	NA	NA	NA	NA	NA	-0.17	3.21587e-08	90	0.722222	-0.0250047	-0.14	0.000768568	35	0.6	-0.0400566	NA	NA	NA	NA	NA	0.16	6.15761e-06	60	0.733333	0.0192449	NA	NA	NA	NA	NA	NA	NA	NA	NA	NA	NA	NA	NA	NA	NA	0.17
chr11	85422155	85422276	SYTL2	85420544	85425455	2	3	+	NA	NA	NA	NA	NA	0.1	0.0370382	90	0.711111	0.492141	0.21	0.0079231	26	0.730769	0.116564	0.17	0.0453698	27	0.814815	0.083671	NA	NA	NA	NA	NA	NA	NA	NA	NA	NA	NA	NA	NA	NA	NA	NA	NA	NA	NA	NA	0.21
chr11	85428525	85428574	SYTL2	85425551	85429832	2	1	-	NA	NA	NA	NA	NA	-0.2	5.74876e-06	90	0.8	-0.542097	NA	NA	NA	NA	NA	NA	NA	NA	NA	NA	NA	NA	NA	NA	NA	NA	NA	NA	NA	NA	NA	NA	NA	NA	NA	NA	NA	NA	NA	NA	0.2
chr8	38599868	38599970	TACC1	38586190	38646221	1	1	-	NA	NA	NA	NA	NA	NA	NA	NA	NA	NA	NA	NA	NA	NA	NA	NA	NA	NA	NA	NA	-0.12	0.00589024	19	0.526316	0.202252	NA	NA	NA	NA	NA	NA	NA	NA	NA	NA	NA	NA	NA	NA	NA	0.12
chr1	222739815	222739868	TAF1A	222737468	222742851	2	1	-	NA	NA	NA	NA	NA	-0.1	0.0103383	34	0.294118	-0.265688	NA	NA	NA	NA	NA	NA	NA	NA	NA	NA	NA	NA	NA	NA	NA	NA	NA	NA	NA	NA	NA	NA	NA	NA	NA	NA	NA	NA	NA	NA	0.1
chr22	20040959	20041075	TANGO2	20040108	20043465	1	1	-	NA	NA	NA	NA	NA	NA	NA	NA	NA	NA	NA	NA	NA	NA	NA	NA	NA	NA	NA	NA	NA	NA	NA	NA	NA	-0.11	0.00543658	22	0.545455	NA	NA	NA	NA	NA	NA	NA	NA	NA	NA	NA	0.11
chr1	150468957	150469385	TARS2	150464966	150470005	1	1	+	0.13	0.0131253	24	0.666667	0.148039	NA	NA	NA	NA	NA	NA	NA	NA	NA	NA	NA	NA	NA	NA	NA	NA	NA	NA	NA	NA	NA	NA	NA	NA	NA	NA	NA	NA	NA	NA	NA	NA	NA	NA	NA	0.13
chrX	153648043	153648086	TAZ	153647963	153648370	1	1	-	-0.15	0.0261268	17	0.588235	-0.221202	NA	NA	NA	NA	NA	NA	NA	NA	NA	NA	NA	NA	NA	NA	NA	NA	NA	NA	NA	NA	NA	NA	NA	NA	NA	NA	NA	NA	NA	NA	NA	NA	NA	NA	NA	0.15
chr4	38053519	38054847	TBC1D1	38051520	38055819	1	2	-	NA	NA	NA	NA	NA	NA	NA	NA	NA	NA	NA	NA	NA	NA	NA	-0.13	0.0122767	27	0.481481	0.271679	NA	NA	NA	NA	NA	NA	NA	NA	NA	NA	-0.15	0.025934	18	0.555556	0.178416	NA	NA	NA	NA	NA	0.15
chr12	72288104	72288156	TBC1D15	72287105	72288465	1	4	-	NA	NA	NA	NA	NA	NA	NA	NA	NA	NA	NA	NA	NA	NA	NA	NA	NA	NA	NA	NA	-0.15	9.63505e-05	61	0.704918	-0.0673449	-0.12	0.00253346	29	0.448276	0.222463	-0.13	0.031963	16	0.5625	-0.00765108	-0.24	9.83359e-06	37	0.864865	0.0249818	0.24
chr9	100976364	100979480	TBC1D2	100975501	100983114	2	1	-	NA	NA	NA	NA	NA	-0.12	0.000176644	38	0.552632	-0.359182	NA	NA	NA	NA	NA	NA	NA	NA	NA	NA	NA	NA	NA	NA	NA	NA	NA	NA	NA	NA	NA	NA	NA	NA	NA	NA	NA	NA	NA	NA	0.12
chr3	100030676	100030722	TBC1D23	100029387	100034942	1	4	ND	NA	NA	NA	NA	NA	-0.26	5.34938e-09	89	0.831461	-0.0518338	NA	NA	NA	NA	NA	-0.18	0.00166957	27	0.666667	-0.0277142	0.15	5.93786e-05	49	0.755102	0.117098	0.22	0.00878308	29	0.862069	0.0959368	NA	NA	NA	NA	NA	NA	NA	NA	NA	NA	0.26
chr3	17469941	17470012	TBC1D5	17448019	17549965	2	1	+	NA	NA	NA	NA	NA	NA	NA	NA	NA	NA	NA	NA	NA	NA	NA	NA	NA	NA	NA	NA	0.13	0.00172782	38	0.631579	-0.418431	NA	NA	NA	NA	NA	NA	NA	NA	NA	NA	NA	NA	NA	NA	NA	0.13
chrX	9621584	9621730	TBL1X	9608401	9622254	1	1	-	NA	NA	NA	NA	NA	-0.1	0.00135388	46	0.673913	-0.170961	NA	NA	NA	NA	NA	NA	NA	NA	NA	NA	NA	NA	NA	NA	NA	NA	NA	NA	NA	NA	NA	NA	NA	NA	NA	NA	NA	NA	NA	NA	0.1
chr7	45143697	45144309	TBRG4	45143043	45145039	2	2	+	NA	NA	NA	NA	NA	NA	NA	NA	NA	NA	NA	NA	NA	NA	NA	0.1	0.00184643	31	0.483871	0.104874	NA	NA	NA	NA	NA	NA	NA	NA	NA	NA	NA	NA	NA	NA	NA	0.11	5.23217e-05	39	0.487179	0.251777	0.11
chr12	115117717	115117778	TBX3	115117457	115118683	2	1	-	NA	NA	NA	NA	NA	NA	NA	NA	NA	NA	NA	NA	NA	NA	NA	NA	NA	NA	NA	NA	-0.13	0.00191601	24	0.583333	0.395493	NA	NA	NA	NA	NA	NA	NA	NA	NA	NA	NA	NA	NA	NA	NA	0.13
chr15	57544618	57544691	TCF12	57543622	57545459	1	3	+	NA	NA	NA	NA	NA	0.16	1.90015e-11	88	0.579545	0.00818046	NA	NA	NA	NA	NA	0.12	5.59157e-05	29	0.551724	-0.128076	NA	NA	NA	NA	NA	NA	NA	NA	NA	NA	0.17	0.00589407	16	0.625	0.0436117	NA	NA	NA	NA	NA	0.17
chr22	42564614	42564743	TCF20	42557365	42565852	2	5	-	-0.17	0.0182584	21	0.857143	-0.257741	-0.19	1.71415e-08	75	0.706667	-0.106349	-0.17	0.002114	26	0.653846	-0.0956083	NA	NA	NA	NA	NA	-0.11	0.00160456	47	0.617021	-0.0810605	NA	NA	NA	NA	NA	NA	NA	NA	NA	NA	-0.22	1.37162e-06	41	0.902439	-0.189773	0.22
chr22	42564614	42564710	TCF20	42557365	42565852	2	3	-	NA	NA	NA	NA	NA	-0.16	8.45145e-09	80	0.75	0.0193604	-0.16	0.0136049	24	0.708333	-0.130639	NA	NA	NA	NA	NA	NA	NA	NA	NA	NA	NA	NA	NA	NA	NA	NA	NA	NA	NA	NA	-0.22	2.35815e-07	40	0.825	-0.173575	0.22
chr10	114919678	114919752	TCF7L2	114917829	114920377	1	2	-	NA	NA	NA	NA	NA	-0.2	1.38687e-07	64	0.703125	0.538914	-0.12	0.0315377	20	0.4	0.117028	NA	NA	NA	NA	NA	NA	NA	NA	NA	NA	NA	NA	NA	NA	NA	NA	NA	NA	NA	NA	NA	NA	NA	NA	NA	0.2
chr10	114724314	114724384	TCF7L2	114711367	114799783	1	2	ND	NA	NA	NA	NA	NA	NA	NA	NA	NA	NA	0.15	0.000137964	26	0.692308	-0.0883737	NA	NA	NA	NA	NA	-0.16	9.99381e-09	47	0.744681	-0.0296078	NA	NA	NA	NA	NA	NA	NA	NA	NA	NA	NA	NA	NA	NA	NA	0.16
chr10	114920377	114920451	TCF7L2	114917829	114925313	1	2	ND	NA	NA	NA	NA	NA	NA	NA	NA	NA	NA	NA	NA	NA	NA	NA	0.17	0.00550821	24	0.833333	-0.105308	-0.14	0.00211156	30	0.8	-0.149981	NA	NA	NA	NA	NA	NA	NA	NA	NA	NA	NA	NA	NA	NA	NA	0.17
chr10	114918425	114920451	TCF7L2	114917829	114925313	1	2	ND	NA	NA	NA	NA	NA	NA	NA	NA	NA	NA	NA	NA	NA	NA	NA	0.12	0.00168169	20	0.7	-0.0321108	NA	NA	NA	NA	NA	NA	NA	NA	NA	NA	NA	NA	NA	NA	NA	-0.11	0.00604162	26	0.538462	0.0886731	0.12
chr10	114919678	114919752	TCF7L2	114917829	114925313	1	1	-	NA	NA	NA	NA	NA	-0.15	0.00581249	34	0.676471	0.318686	NA	NA	NA	NA	NA	NA	NA	NA	NA	NA	NA	NA	NA	NA	NA	NA	NA	NA	NA	NA	NA	NA	NA	NA	NA	NA	NA	NA	NA	NA	0.15
chr11	67807258	67807430	TCIRG1	67806587	67808734	1	1	+	NA	NA	NA	NA	NA	0.19	0.002623	21	0.619048	0.189549	NA	NA	NA	NA	NA	NA	NA	NA	NA	NA	NA	NA	NA	NA	NA	NA	NA	NA	NA	NA	NA	NA	NA	NA	NA	NA	NA	NA	NA	NA	0.19
chr5	149751568	149751800	TCOF1	149749166	149753736	1	1	+	NA	NA	NA	NA	NA	NA	NA	NA	NA	NA	0.1	0.00593058	24	0.5	0.108611	NA	NA	NA	NA	NA	NA	NA	NA	NA	NA	NA	NA	NA	NA	NA	NA	NA	NA	NA	NA	NA	NA	NA	NA	NA	0.1
chr14	20849711	20849846	TEP1	20849561	20850071	2	1	+	NA	NA	NA	NA	NA	0.11	0.0310894	46	0.630435	0.200713	NA	NA	NA	NA	NA	NA	NA	NA	NA	NA	NA	NA	NA	NA	NA	NA	NA	NA	NA	NA	NA	NA	NA	NA	NA	NA	NA	NA	NA	NA	0.11
chr13	103419622	103419829	TEX30	103418931	103420609	2	1	-	NA	NA	NA	NA	NA	-0.1	1.55273e-06	86	0.593023	NA	NA	NA	NA	NA	NA	NA	NA	NA	NA	NA	NA	NA	NA	NA	NA	NA	NA	NA	NA	NA	NA	NA	NA	NA	NA	NA	NA	NA	NA	NA	0.1
chr2	188394090	188394213	TFPI	188368498	188418926	2	2	-	NA	NA	NA	NA	NA	-0.14	1.37341e-05	31	0.612903	0.182063	-0.1	0.0431164	21	0.47619	-0.0464988	NA	NA	NA	NA	NA	NA	NA	NA	NA	NA	NA	NA	NA	NA	NA	NA	NA	NA	NA	NA	NA	NA	NA	NA	NA	0.14
chr2	188385268	188385346	TFPI	188378374	188418926	2	1	-	NA	NA	NA	NA	NA	NA	NA	NA	NA	NA	NA	NA	NA	NA	NA	NA	NA	NA	NA	NA	-0.11	0.042275	23	0.565217	-0.198549	NA	NA	NA	NA	NA	NA	NA	NA	NA	NA	NA	NA	NA	NA	NA	0.11
chr4	83819141	83820891	THAP9-AS1	83816001	83821229	2	1	-	NA	NA	NA	NA	NA	-0.13	0.027912	24	0.875	NA	NA	NA	NA	NA	NA	NA	NA	NA	NA	NA	NA	NA	NA	NA	NA	NA	NA	NA	NA	NA	NA	NA	NA	NA	NA	NA	NA	NA	NA	NA	0.13
chr4	83816844	83819216	THAP9-AS1	83816001	83821229	2	1	-	NA	NA	NA	NA	NA	NA	NA	NA	NA	NA	NA	NA	NA	NA	NA	NA	NA	NA	NA	NA	NA	NA	NA	NA	NA	NA	NA	NA	NA	NA	NA	NA	NA	NA	NA	-0.11	0.000719325	33	0.666667	NA	0.11
chr1	151862458	151862691	THEM4	151861850	151867483	2	1	-	NA	NA	NA	NA	NA	-0.13	3.06836e-06	67	0.641791	0.0889482	NA	NA	NA	NA	NA	NA	NA	NA	NA	NA	NA	NA	NA	NA	NA	NA	NA	NA	NA	NA	NA	NA	NA	NA	NA	NA	NA	NA	NA	NA	0.13
chr2	88484846	88484999	THNSL2	88482593	88485416	1	2	-	-0.14	0.00476402	26	0.5	-0.0491506	NA	NA	NA	NA	NA	NA	NA	NA	NA	NA	NA	NA	NA	NA	NA	-0.11	0.00011943	51	0.705882	0.0719595	NA	NA	NA	NA	NA	NA	NA	NA	NA	NA	NA	NA	NA	NA	NA	0.14
chr22	29927066	29927100	THOC5	29925229	29927819	2	3	-	NA	NA	NA	NA	NA	-0.2	5.81147e-10	84	0.738095	0.0957598	NA	NA	NA	NA	NA	-0.2	0.000121738	31	0.677419	-0.182081	NA	NA	NA	NA	NA	NA	NA	NA	NA	NA	-0.19	0.0484048	17	0.764706	-0.000269502	NA	NA	NA	NA	NA	0.2
chr15	71769043	71839821	THSD4	71704163	71952868	1	1	-	NA	NA	NA	NA	NA	-0.1	0.0135078	15	0.666667	-0.263359	NA	NA	NA	NA	NA	NA	NA	NA	NA	NA	NA	NA	NA	NA	NA	NA	NA	NA	NA	NA	NA	NA	NA	NA	NA	NA	NA	NA	NA	NA	0.1
chr2	39984387	39984509	THUMPD2	39983101	39988470	2	1	-	NA	NA	NA	NA	NA	-0.14	0.00519665	50	0.7	0.1845	NA	NA	NA	NA	NA	NA	NA	NA	NA	NA	NA	NA	NA	NA	NA	NA	NA	NA	NA	NA	NA	NA	NA	NA	NA	NA	NA	NA	NA	NA	0.14
chr2	70456190	70456224	TIA1	70454955	70456395	2	2	-	NA	NA	NA	NA	NA	-0.11	6.23045e-08	92	0.619565	-0.131889	NA	NA	NA	NA	NA	NA	NA	NA	NA	NA	NA	NA	NA	NA	NA	NA	NA	NA	NA	NA	-0.14	0.00985804	17	0.529412	-0.11904	NA	NA	NA	NA	NA	0.14
chr2	70455475	70455595	TIA1	70454955	70456190	2	1	-	NA	NA	NA	NA	NA	-0.1	2.38702e-10	89	0.550562	0.259053	NA	NA	NA	NA	NA	NA	NA	NA	NA	NA	NA	NA	NA	NA	NA	NA	NA	NA	NA	NA	NA	NA	NA	NA	NA	NA	NA	NA	NA	NA	0.1
chr15	30011980	30012221	TJP1	30011343	30012561	2	2	-	NA	NA	NA	NA	NA	NA	NA	NA	NA	NA	NA	NA	NA	NA	NA	NA	NA	NA	NA	NA	NA	NA	NA	NA	NA	-0.21	0.00253346	29	0.793103	0.153922	-0.18	0.0159982	16	0.75	0.101862	NA	NA	NA	NA	NA	0.21
chr9	71864290	71864402	TJP2	71863141	71865950	1	1	+	NA	NA	NA	NA	NA	0.12	1.12733e-12	90	0.455556	-0.66056	NA	NA	NA	NA	NA	NA	NA	NA	NA	NA	NA	NA	NA	NA	NA	NA	NA	NA	NA	NA	NA	NA	NA	NA	NA	NA	NA	NA	NA	NA	0.12
chr17	60601596	60601693	TLK2	60600539	60613530	1	1	-	NA	NA	NA	NA	NA	-0.1	0.00912422	41	0.560976	-0.126168	NA	NA	NA	NA	NA	NA	NA	NA	NA	NA	NA	NA	NA	NA	NA	NA	NA	NA	NA	NA	NA	NA	NA	NA	NA	NA	NA	NA	NA	NA	0.1
chr9	35718352	35718404	TLN1	35717784	35718808	2	5	ND	NA	NA	NA	NA	NA	0.23	1.20152e-09	92	0.73913	-0.546708	0.13	0.00228673	34	0.529412	-0.201362	0.16	0.000150634	30	0.7	-0.281796	-0.26	6.24695e-08	57	0.824561	-0.125118	NA	NA	NA	NA	NA	0.26	0.00569703	17	0.882353	-0.155019	NA	NA	NA	NA	NA	0.26
chr3	129576092	129576249	TMCC1	129567256	129599151	2	1	+	NA	NA	NA	NA	NA	NA	NA	NA	NA	NA	NA	NA	NA	NA	NA	0.12	0.0181891	21	0.47619	0.428977	NA	NA	NA	NA	NA	NA	NA	NA	NA	NA	NA	NA	NA	NA	NA	NA	NA	NA	NA	NA	0.12
chr17	8077837	8079345	TMEM107	8077591	8079517	2	1	+	NA	NA	NA	NA	NA	NA	NA	NA	NA	NA	NA	NA	NA	NA	NA	NA	NA	NA	NA	NA	0.14	8.6071e-06	50	0.66	0.0624116	NA	NA	NA	NA	NA	NA	NA	NA	NA	NA	NA	NA	NA	NA	NA	0.14
chr7	75616855	75616921	TMEM120A	75616747	75617035	2	1	-	NA	NA	NA	NA	NA	NA	NA	NA	NA	NA	NA	NA	NA	NA	NA	NA	NA	NA	NA	NA	NA	NA	NA	NA	NA	NA	NA	NA	NA	NA	-0.14	0.00569703	18	0.555556	0.117619	NA	NA	NA	NA	NA	0.14
chr11	85342188	85342361	TMEM126B	85339733	85342730	1	4	-	NA	NA	NA	NA	NA	-0.22	2.30451e-12	87	0.816092	-0.0410701	-0.13	2.83015e-05	36	0.555556	-0.0326351	NA	NA	NA	NA	NA	NA	NA	NA	NA	NA	NA	NA	NA	NA	NA	-0.12	0.00569703	18	0.555556	0.067985	-0.1	5.11972e-05	41	0.512195	-0.111607	0.22
chr4	941496	941943	TMEM175	926329	944208	1	1	+	NA	NA	NA	NA	NA	NA	NA	NA	NA	NA	NA	NA	NA	NA	NA	0.14	0.00194892	30	0.6	0.149256	NA	NA	NA	NA	NA	NA	NA	NA	NA	NA	NA	NA	NA	NA	NA	NA	NA	NA	NA	NA	0.14
chr4	941496	942404	TMEM175	926329	944208	1	1	+	NA	NA	NA	NA	NA	NA	NA	NA	NA	NA	NA	NA	NA	NA	NA	0.12	0.0187213	16	0.8125	0.236339	NA	NA	NA	NA	NA	NA	NA	NA	NA	NA	NA	NA	NA	NA	NA	NA	NA	NA	NA	NA	0.12
chr7	1589182	1589241	TMEM184A	1588325	1589489	2	1	-	NA	NA	NA	NA	NA	NA	NA	NA	NA	NA	NA	NA	NA	NA	NA	NA	NA	NA	NA	NA	NA	NA	NA	NA	NA	-0.19	0.0005978	26	0.730769	0.129988	NA	NA	NA	NA	NA	NA	NA	NA	NA	NA	0.19
chr22	38618648	38618670	TMEM184B	38617718	38620791	2	1	-	NA	NA	NA	NA	NA	NA	NA	NA	NA	NA	NA	NA	NA	NA	NA	NA	NA	NA	NA	NA	NA	NA	NA	NA	NA	NA	NA	NA	NA	NA	-0.1	0.0443005	18	0.444444	-0.184265	NA	NA	NA	NA	NA	0.1
chr12	56225040	56225134	TMEM198B	56224868	56226742	1	1	+	NA	NA	NA	NA	NA	0.15	0.0010581	34	0.823529	NA	NA	NA	NA	NA	NA	NA	NA	NA	NA	NA	NA	NA	NA	NA	NA	NA	NA	NA	NA	NA	NA	NA	NA	NA	NA	NA	NA	NA	NA	NA	0.15
chr12	64176320	64176485	TMEM5	64174955	64178749	1	1	-	NA	NA	NA	NA	NA	-0.1	0.0243816	38	0.789474	-0.123709	NA	NA	NA	NA	NA	NA	NA	NA	NA	NA	NA	NA	NA	NA	NA	NA	NA	NA	NA	NA	NA	NA	NA	NA	NA	NA	NA	NA	NA	NA	0.1
chr21	34809189	34809300	TMEM50B	34805110	34811520	2	1	-	NA	NA	NA	NA	NA	-0.15	0.00108644	44	0.659091	NA	NA	NA	NA	NA	NA	NA	NA	NA	NA	NA	NA	NA	NA	NA	NA	NA	NA	NA	NA	NA	NA	NA	NA	NA	NA	NA	NA	NA	NA	NA	0.15
chr12	98938007	98938840	TMPO	98931351	98940136	1	2	ND	NA	NA	NA	NA	NA	-0.1	2.39872e-05	87	0.655172	-0.0703755	NA	NA	NA	NA	NA	NA	NA	NA	NA	NA	0.1	0.000212426	53	0.641509	0.0448538	NA	NA	NA	NA	NA	NA	NA	NA	NA	NA	NA	NA	NA	NA	NA	0.1
chr12	29904598	29904806	TMTC1	29813819	29908641	2	1	+	NA	NA	NA	NA	NA	NA	NA	NA	NA	NA	NA	NA	NA	NA	NA	NA	NA	NA	NA	NA	0.1	0.00306354	32	0.5625	0.0808512	NA	NA	NA	NA	NA	NA	NA	NA	NA	NA	NA	NA	NA	NA	NA	0.1
chr9	117808688	117827199	TNC	117804621	117835881	2	4	+	NA	NA	NA	NA	NA	0.36	3.71403e-09	61	0.901639	0.135731	0.35	4.94387e-06	27	0.888889	0.187143	NA	NA	NA	NA	NA	0.14	0.00163773	38	0.763158	-0.0391268	0.37	0.000359284	28	0.892857	0.483591	NA	NA	NA	NA	NA	NA	NA	NA	NA	NA	0.37
chr9	117819431	117819705	TNC	117804621	117835881	2	1	+	NA	NA	NA	NA	NA	NA	NA	NA	NA	NA	NA	NA	NA	NA	NA	NA	NA	NA	NA	NA	NA	NA	NA	NA	NA	0.12	0.0350806	18	0.333333	0.501801	NA	NA	NA	NA	NA	NA	NA	NA	NA	NA	0.12
chr16	24804793	24804971	TNRC6A	24803139	24805864	1	1	-	NA	NA	NA	NA	NA	NA	NA	NA	NA	NA	NA	NA	NA	NA	NA	NA	NA	NA	NA	NA	NA	NA	NA	NA	NA	NA	NA	NA	NA	NA	NA	NA	NA	NA	NA	-0.17	0.0039962	26	0.730769	0.217311	0.17
chr17	17761082	17761170	TOM1L2	17754267	17764789	2	1	-	NA	NA	NA	NA	NA	-0.16	1.1064e-10	82	0.5	0.273531	NA	NA	NA	NA	NA	NA	NA	NA	NA	NA	NA	NA	NA	NA	NA	NA	NA	NA	NA	NA	NA	NA	NA	NA	NA	NA	NA	NA	NA	NA	0.16
chr12	113722522	113722577	TPCN1	113722443	113723693	1	1	-	NA	NA	NA	NA	NA	NA	NA	NA	NA	NA	NA	NA	NA	NA	NA	NA	NA	NA	NA	NA	NA	NA	NA	NA	NA	-0.11	0.0266438	24	0.666667	0.31935	NA	NA	NA	NA	NA	NA	NA	NA	NA	NA	0.11
chr6	125574862	125578305	TPD52L1	125569530	125583979	1	3	-	-0.19	0.000308869	28	0.785714	0.3671	NA	NA	NA	NA	NA	NA	NA	NA	NA	NA	NA	NA	NA	NA	NA	-0.11	2.98944e-05	54	0.666667	0.310374	NA	NA	NA	NA	NA	-0.18	0.00569703	18	0.666667	-0.00834136	NA	NA	NA	NA	NA	0.19
chr20	62507168	62507229	TPD52L2	62505170	62514071	1	1	-	NA	NA	NA	NA	NA	-0.1	1.68948e-11	95	0.421053	-0.11223	NA	NA	NA	NA	NA	NA	NA	NA	NA	NA	NA	NA	NA	NA	NA	NA	NA	NA	NA	NA	NA	NA	NA	NA	NA	NA	NA	NA	NA	NA	0.1
chr3	185649364	185649641	TRA2B	185644523	185655612	2	1	-	NA	NA	NA	NA	NA	-0.1	9.12254e-12	89	0.426966	0.0717958	NA	NA	NA	NA	NA	NA	NA	NA	NA	NA	NA	NA	NA	NA	NA	NA	NA	NA	NA	NA	NA	NA	NA	NA	NA	NA	NA	NA	NA	NA	0.1
chr3	42258734	42260883	TRAK1	42251415	42260985	1	2	ND	NA	NA	NA	NA	NA	0.19	4.05961e-05	43	0.72093	-0.0946832	NA	NA	NA	NA	NA	NA	NA	NA	NA	NA	-0.22	0.000704241	27	0.703704	0.347559	NA	NA	NA	NA	NA	NA	NA	NA	NA	NA	NA	NA	NA	NA	NA	0.22
chr3	42258734	42258808	TRAK1	42251415	42260985	1	2	ND	NA	NA	NA	NA	NA	0.19	0.000300857	54	0.888889	-0.0517636	NA	NA	NA	NA	NA	NA	NA	NA	NA	NA	-0.24	1.43655e-05	27	0.740741	0.421243	NA	NA	NA	NA	NA	NA	NA	NA	NA	NA	NA	NA	NA	NA	NA	0.24
chr3	42258611	42258808	TRAK1	42251415	42260985	1	1	+	NA	NA	NA	NA	NA	0.17	0.000907664	34	0.676471	-0.107311	NA	NA	NA	NA	NA	NA	NA	NA	NA	NA	NA	NA	NA	NA	NA	NA	NA	NA	NA	NA	NA	NA	NA	NA	NA	NA	NA	NA	NA	NA	0.17
chr3	42258611	42260883	TRAK1	42251415	42260985	1	1	+	NA	NA	NA	NA	NA	0.17	0.00211106	29	0.758621	-0.108237	NA	NA	NA	NA	NA	NA	NA	NA	NA	NA	NA	NA	NA	NA	NA	NA	NA	NA	NA	NA	NA	NA	NA	NA	NA	NA	NA	NA	NA	NA	0.17
chr2	202265740	202265818	TRAK2	202264217	202272125	2	1	-	NA	NA	NA	NA	NA	NA	NA	NA	NA	NA	NA	NA	NA	NA	NA	NA	NA	NA	NA	NA	NA	NA	NA	NA	NA	NA	NA	NA	NA	NA	NA	NA	NA	NA	NA	-0.1	4.05952e-05	32	0.4375	-0.404329	0.1
chrX	13752162	13752305	TRAPPC2	13738102	13752643	2	1	-	NA	NA	NA	NA	NA	-0.11	0.00631969	38	0.736842	-0.12546	NA	NA	NA	NA	NA	NA	NA	NA	NA	NA	NA	NA	NA	NA	NA	NA	NA	NA	NA	NA	NA	NA	NA	NA	NA	NA	NA	NA	NA	NA	0.11
chr8	141436713	141436741	TRAPPC9	141415798	141445210	2	1	-	NA	NA	NA	NA	NA	-0.11	0.000246706	77	0.636364	-0.21412	NA	NA	NA	NA	NA	NA	NA	NA	NA	NA	NA	NA	NA	NA	NA	NA	NA	NA	NA	NA	NA	NA	NA	NA	NA	NA	NA	NA	NA	NA	0.11
chr17	73887893	73887960	TRIM65	73887429	73888091	2	1	+	NA	NA	NA	NA	NA	0.12	1.24234e-06	73	0.60274	0.370253	NA	NA	NA	NA	NA	NA	NA	NA	NA	NA	NA	NA	NA	NA	NA	NA	NA	NA	NA	NA	NA	NA	NA	NA	NA	NA	NA	NA	NA	NA	0.12
chr19	6746039	6746208	TRIP10	6745006	6746462	1	1	-	NA	NA	NA	NA	NA	NA	NA	NA	NA	NA	NA	NA	NA	NA	NA	NA	NA	NA	NA	NA	-0.18	0.000181459	19	0.631579	-0.305554	NA	NA	NA	NA	NA	NA	NA	NA	NA	NA	NA	NA	NA	NA	NA	0.18
chr2	230725121	230725248	TRIP12	230724291	230744697	2	1	+	NA	NA	NA	NA	NA	NA	NA	NA	NA	NA	0.15	0.002114	26	0.653846	0.107695	NA	NA	NA	NA	NA	NA	NA	NA	NA	NA	NA	NA	NA	NA	NA	NA	NA	NA	NA	NA	NA	NA	NA	NA	NA	0.15
chr1	100613449	100613883	TRMT13	100609700	100614180	1	1	-	NA	NA	NA	NA	NA	-0.13	0.0434533	20	0.4	NA	NA	NA	NA	NA	NA	NA	NA	NA	NA	NA	NA	NA	NA	NA	NA	NA	NA	NA	NA	NA	NA	NA	NA	NA	NA	NA	NA	NA	NA	NA	0.13
chr21	45846892	45846995	TRPM2	45846620	45855013	1	1	-	NA	NA	NA	NA	NA	-0.13	0.0495915	21	0.809524	NA	NA	NA	NA	NA	NA	NA	NA	NA	NA	NA	NA	NA	NA	NA	NA	NA	NA	NA	NA	NA	NA	NA	NA	NA	NA	NA	NA	NA	NA	NA	0.13
chr16	2127598	2127728	TSC2	2126587	2129032	1	3	+	NA	NA	NA	NA	NA	0.16	6.61157e-10	93	0.677419	NA	0.2	2.02776e-07	34	0.735294	NA	NA	NA	NA	NA	NA	NA	NA	NA	NA	NA	0.11	0.0352757	27	0.481481	NA	NA	NA	NA	NA	NA	NA	NA	NA	NA	NA	0.2
chrX	73041905	73042052	TSIX	73040865	73045949	2	1	+	NA	NA	NA	NA	NA	NA	NA	NA	NA	NA	NA	NA	NA	NA	NA	NA	NA	NA	NA	NA	NA	NA	NA	NA	NA	NA	NA	NA	NA	NA	NA	NA	NA	NA	NA	0.1	0.000177127	29	0.551724	-0.359634	0.1
chr1	161008340	161008464	TSTD1	161007866	161008669	2	1	-	NA	NA	NA	NA	NA	NA	NA	NA	NA	NA	-0.1	6.46808e-05	36	0.361111	-0.00548625	NA	NA	NA	NA	NA	NA	NA	NA	NA	NA	NA	NA	NA	NA	NA	NA	NA	NA	NA	NA	NA	NA	NA	NA	NA	0.1
chr21	38529462	38529517	TTC3	38529209	38532000	1	1	-	NA	NA	NA	NA	NA	NA	NA	NA	NA	NA	NA	NA	NA	NA	NA	NA	NA	NA	NA	NA	-0.13	0.000111053	42	0.714286	0.411585	NA	NA	NA	NA	NA	NA	NA	NA	NA	NA	NA	NA	NA	NA	NA	0.13
chr2	74717151	74717255	TTC31	74710538	74717370	1	1	+	NA	NA	NA	NA	NA	0.13	9.794e-06	54	0.666667	0.209821	NA	NA	NA	NA	NA	NA	NA	NA	NA	NA	NA	NA	NA	NA	NA	NA	NA	NA	NA	NA	NA	NA	NA	NA	NA	NA	NA	NA	NA	NA	0.13
chr22	46688099	46688226	TTC38	46685797	46688687	1	1	-	NA	NA	NA	NA	NA	-0.13	1.36686e-08	83	0.614458	0.0998509	NA	NA	NA	NA	NA	NA	NA	NA	NA	NA	NA	NA	NA	NA	NA	NA	NA	NA	NA	NA	NA	NA	NA	NA	NA	NA	NA	NA	NA	NA	0.13
chr2	47185633	47185692	TTC7A	47184147	47202111	1	2	-	NA	NA	NA	NA	NA	-0.17	1.4722e-08	68	0.661765	-0.0790173	NA	NA	NA	NA	NA	NA	NA	NA	NA	NA	NA	NA	NA	NA	NA	NA	NA	NA	NA	NA	NA	NA	NA	NA	NA	-0.1	1.75634e-05	35	0.571429	-0.110681	0.17
chr14	91069596	91069648	TTC7B	91059971	91077085	2	2	-	NA	NA	NA	NA	NA	-0.18	3.06873e-07	50	0.7	0.187801	NA	NA	NA	NA	NA	-0.26	4.1057e-05	30	0.833333	-0.0778725	NA	NA	NA	NA	NA	NA	NA	NA	NA	NA	NA	NA	NA	NA	NA	NA	NA	NA	NA	NA	0.26
chr14	91069596	91072103	TTC7B	91059971	91077085	2	1	-	NA	NA	NA	NA	NA	-0.1	6.13937e-05	38	0.315789	0.422557	NA	NA	NA	NA	NA	NA	NA	NA	NA	NA	NA	NA	NA	NA	NA	NA	NA	NA	NA	NA	NA	NA	NA	NA	NA	NA	NA	NA	NA	NA	0.1
chr14	89307768	89307859	TTC8	89307541	89310149	1	1	-	NA	NA	NA	NA	NA	NA	NA	NA	NA	NA	NA	NA	NA	NA	NA	NA	NA	NA	NA	NA	NA	NA	NA	NA	NA	NA	NA	NA	NA	NA	NA	NA	NA	NA	NA	-0.11	9.02216e-06	37	0.540541	-0.0383148	0.11
chr1	151534566	151534642	TUFT1	151512903	151535060	1	1	+	NA	NA	NA	NA	NA	NA	NA	NA	NA	NA	NA	NA	NA	NA	NA	NA	NA	NA	NA	NA	NA	NA	NA	NA	NA	0.16	0.0455315	19	0.684211	0.0984827	NA	NA	NA	NA	NA	NA	NA	NA	NA	NA	0.16
chr1	162562521	162562573	UAP1	162560302	162567581	1	2	-	-0.13	0.0142545	30	0.466667	0.117499	NA	NA	NA	NA	NA	NA	NA	NA	NA	NA	NA	NA	NA	NA	NA	-0.28	6.4804e-08	62	0.854839	0.0298437	NA	NA	NA	NA	NA	NA	NA	NA	NA	NA	NA	NA	NA	NA	NA	0.28
chr17	42289711	42289823	UBTF	42289375	42290186	2	1	+	NA	NA	NA	NA	NA	0.1	2.04399e-12	95	0.452632	0.507851	NA	NA	NA	NA	NA	NA	NA	NA	NA	NA	NA	NA	NA	NA	NA	NA	NA	NA	NA	NA	NA	NA	NA	NA	NA	NA	NA	NA	NA	NA	0.1
chr1	26627416	26627516	UBXN11	26624554	26628184	2	2	+	NA	NA	NA	NA	NA	0.13	4.39738e-07	78	0.641026	0.0981138	NA	NA	NA	NA	NA	0.11	0.00536613	25	0.44	-0.0167526	NA	NA	NA	NA	NA	NA	NA	NA	NA	NA	NA	NA	NA	NA	NA	NA	NA	NA	NA	NA	0.13
chr1	26629303	26629410	UBXN11	26628214	26633082	2	1	+	NA	NA	NA	NA	NA	0.1	0.0100323	36	0.611111	0.132253	NA	NA	NA	NA	NA	NA	NA	NA	NA	NA	NA	NA	NA	NA	NA	NA	NA	NA	NA	NA	NA	NA	NA	NA	NA	NA	NA	NA	NA	NA	0.1
chr1	26627416	26629410	UBXN11	26624554	26633082	2	1	+	NA	NA	NA	NA	NA	0.1	0.0217272	43	0.604651	0.096458	NA	NA	NA	NA	NA	NA	NA	NA	NA	NA	NA	NA	NA	NA	NA	NA	NA	NA	NA	NA	NA	NA	NA	NA	NA	NA	NA	NA	NA	NA	0.1
chr2	64069672	64069734	UGP2	64069339	64083439	1	1	-	NA	NA	NA	NA	NA	NA	NA	NA	NA	NA	NA	NA	NA	NA	NA	NA	NA	NA	NA	NA	NA	NA	NA	NA	NA	NA	NA	NA	NA	NA	NA	NA	NA	NA	NA	-0.12	0.00196068	19	0.578947	0.278746	0.12
chr5	176395555	176396708	UIMC1	176385156	176397742	2	1	+	NA	NA	NA	NA	NA	NA	NA	NA	NA	NA	0.12	0.0208022	15	0.666667	0.00398787	NA	NA	NA	NA	NA	NA	NA	NA	NA	NA	NA	NA	NA	NA	NA	NA	NA	NA	NA	NA	NA	NA	NA	NA	NA	0.12
chr10	73048714	73048748	UNC5B	73048490	73050671	1	1	-	NA	NA	NA	NA	NA	NA	NA	NA	NA	NA	NA	NA	NA	NA	NA	NA	NA	NA	NA	NA	-0.22	0.00691554	19	0.789474	-0.391849	NA	NA	NA	NA	NA	NA	NA	NA	NA	NA	NA	NA	NA	NA	NA	0.22
chrX	118974608	118974648	UPF3B	118972491	118975038	2	1	-	NA	NA	NA	NA	NA	NA	NA	NA	NA	NA	NA	NA	NA	NA	NA	NA	NA	NA	NA	NA	NA	NA	NA	NA	NA	NA	NA	NA	NA	NA	NA	NA	NA	NA	NA	-0.1	0.000964406	37	0.648649	0.316776	0.1
chr7	48139266	48143009	UPP1	48134425	48146469	1	2	-	-0.11	0.0488425	27	0.666667	-0.0712665	NA	NA	NA	NA	NA	NA	NA	NA	NA	NA	NA	NA	NA	NA	NA	NA	NA	NA	NA	NA	-0.12	0.0188904	28	0.678571	-0.118897	NA	NA	NA	NA	NA	NA	NA	NA	NA	NA	0.12
chr7	43927388	43927416	URGCP	43927085	43946160	2	1	-	NA	NA	NA	NA	NA	NA	NA	NA	NA	NA	NA	NA	NA	NA	NA	NA	NA	NA	NA	NA	NA	NA	NA	NA	NA	-0.11	0.0398407	28	0.714286	-0.273719	NA	NA	NA	NA	NA	NA	NA	NA	NA	NA	0.11
chr19	35760705	35760907	USF2	35760603	35761349	1	1	-	NA	NA	NA	NA	NA	NA	NA	NA	NA	NA	NA	NA	NA	NA	NA	NA	NA	NA	NA	NA	NA	NA	NA	NA	NA	NA	NA	NA	NA	NA	-0.12	0.0280972	18	0.666667	0.0490092	NA	NA	NA	NA	NA	0.12
chr4	76716488	76716510	USO1	76715055	76720774	1	2	ND	-0.46	5.20874e-05	26	1	0.258541	NA	NA	NA	NA	NA	NA	NA	NA	NA	NA	0.1	0.0437434	29	0.62069	0.055842	NA	NA	NA	NA	NA	NA	NA	NA	NA	NA	NA	NA	NA	NA	NA	NA	NA	NA	NA	NA	0.46
chr12	62743001	62743089	USP15	62719715	62749111	1	2	-	NA	NA	NA	NA	NA	NA	NA	NA	NA	NA	-0.14	0.0324898	27	0.62963	0.00287414	NA	NA	NA	NA	NA	NA	NA	NA	NA	NA	-0.1	0.0287241	29	0.448276	-0.00854252	NA	NA	NA	NA	NA	NA	NA	NA	NA	NA	0.14
chr1	161130155	161130297	USP21	161129469	161130409	1	2	+	NA	NA	NA	NA	NA	0.12	0.0184013	50	0.72	0.152122	NA	NA	NA	NA	NA	0.15	0.0124319	26	0.769231	0.0689852	NA	NA	NA	NA	NA	NA	NA	NA	NA	NA	NA	NA	NA	NA	NA	NA	NA	NA	NA	NA	0.15
chr4	120135224	120135378	USP53	120134029	120138704	1	1	-	NA	NA	NA	NA	NA	-0.25	0.000212593	32	0.8125	0.423116	NA	NA	NA	NA	NA	NA	NA	NA	NA	NA	NA	NA	NA	NA	NA	NA	NA	NA	NA	NA	NA	NA	NA	NA	NA	NA	NA	NA	NA	NA	0.25
chr10	75280665	75280786	USP54	75279751	75283340	2	2	+	NA	NA	NA	NA	NA	0.1	0.00392489	45	0.511111	0.182787	NA	NA	NA	NA	NA	NA	NA	NA	NA	NA	NA	NA	NA	NA	NA	NA	NA	NA	NA	NA	0.14	0.0427729	16	0.5	0.0854143	NA	NA	NA	NA	NA	0.14
chr15	50776471	50776559	USP8	50774263	50781997	1	1	-	NA	NA	NA	NA	NA	NA	NA	NA	NA	NA	-0.1	0.00539495	29	0.517241	0.0368037	NA	NA	NA	NA	NA	NA	NA	NA	NA	NA	NA	NA	NA	NA	NA	NA	NA	NA	NA	NA	NA	NA	NA	NA	NA	0.1
chr10	75871666	75871871	VCL	75868915	75873941	1	2	-	NA	NA	NA	NA	NA	NA	NA	NA	NA	NA	NA	NA	NA	NA	NA	-0.19	9.63873e-05	31	0.612903	0.275872	NA	NA	NA	NA	NA	NA	NA	NA	NA	NA	-0.41	0.00304313	17	0.764706	0.115986	NA	NA	NA	NA	NA	0.41
chr6	43748468	43748541	VEGFA	43746656	43749692	1	3	-	-0.13	0.0190018	29	0.689655	-0.30551	-0.1	3.76742e-07	89	0.573034	-0.00917727	-0.3	8.6904e-08	36	0.972222	-0.0657977	NA	NA	NA	NA	NA	NA	NA	NA	NA	NA	NA	NA	NA	NA	NA	NA	NA	NA	NA	NA	NA	NA	NA	NA	NA	0.3
chr6	43748468	43749825	VEGFA	43746656	43752277	1	1	-	NA	NA	NA	NA	NA	NA	NA	NA	NA	NA	-0.2	0.00206433	16	0.75	-0.120377	NA	NA	NA	NA	NA	NA	NA	NA	NA	NA	NA	NA	NA	NA	NA	NA	NA	NA	NA	NA	NA	NA	NA	NA	NA	0.2
chr12	95650325	95650399	VEZT	95645848	95650925	1	1	+	NA	NA	NA	NA	NA	NA	NA	NA	NA	NA	NA	NA	NA	NA	NA	NA	NA	NA	NA	NA	NA	NA	NA	NA	NA	0.13	0.0443598	28	0.714286	0.255479	NA	NA	NA	NA	NA	NA	NA	NA	NA	NA	0.13
chr9	2651414	2651499	VLDLR	2650517	2651873	1	1	-	NA	NA	NA	NA	NA	-0.28	6.73174e-07	77	0.857143	0.516323	NA	NA	NA	NA	NA	NA	NA	NA	NA	NA	NA	NA	NA	NA	NA	NA	NA	NA	NA	NA	NA	NA	NA	NA	NA	NA	NA	NA	NA	NA	0.28
chr12	110937339	110937352	VPS29	110934009	110939853	2	5	+	0.12	0.000461995	30	0.5	0.109445	0.17	3.54447e-11	95	0.673684	0.230776	0.1	0.000229591	36	0.444444	0.0632575	NA	NA	NA	NA	NA	0.1	5.10927e-08	62	0.370968	0.124133	NA	NA	NA	NA	NA	NA	NA	NA	NA	NA	0.13	1.42405e-05	42	0.666667	0.175088	0.17
chr15	42484263	42484297	VPS39	42483759	42492093	2	1	+	NA	NA	NA	NA	NA	NA	NA	NA	NA	NA	NA	NA	NA	NA	NA	NA	NA	NA	NA	NA	NA	NA	NA	NA	NA	0.18	0.0266531	23	0.73913	-0.0466683	NA	NA	NA	NA	NA	NA	NA	NA	NA	NA	0.18
chr2	74686123	74686245	WBP1	74685665	74686769	1	1	-	NA	NA	NA	NA	NA	-0.14	0.00115506	22	0.681818	-0.00451143	NA	NA	NA	NA	NA	NA	NA	NA	NA	NA	NA	NA	NA	NA	NA	NA	NA	NA	NA	NA	NA	NA	NA	NA	NA	NA	NA	NA	NA	NA	0.14
chr2	74686604	74686680	WBP1	74686226	74686769	1	1	-	NA	NA	NA	NA	NA	-0.15	0.000715125	37	0.648649	-0.216776	NA	NA	NA	NA	NA	NA	NA	NA	NA	NA	NA	NA	NA	NA	NA	NA	NA	NA	NA	NA	NA	NA	NA	NA	NA	NA	NA	NA	NA	NA	0.15
chr2	74686123	74686680	WBP1	74685665	74686769	1	1	-	NA	NA	NA	NA	NA	-0.26	0.000926744	17	0.764706	-0.148628	NA	NA	NA	NA	NA	NA	NA	NA	NA	NA	NA	NA	NA	NA	NA	NA	NA	NA	NA	NA	NA	NA	NA	NA	NA	NA	NA	NA	NA	NA	0.26
chr2	74686564	74686680	WBP1	74686226	74686769	1	1	-	NA	NA	NA	NA	NA	-0.14	0.00425704	31	0.612903	-0.15482	NA	NA	NA	NA	NA	NA	NA	NA	NA	NA	NA	NA	NA	NA	NA	NA	NA	NA	NA	NA	NA	NA	NA	NA	NA	NA	NA	NA	NA	NA	0.14
chr2	74686123	74686690	WBP1	74685799	74686769	1	1	-	NA	NA	NA	NA	NA	-0.11	6.28931e-07	31	0.516129	-0.0920221	NA	NA	NA	NA	NA	NA	NA	NA	NA	NA	NA	NA	NA	NA	NA	NA	NA	NA	NA	NA	NA	NA	NA	NA	NA	NA	NA	NA	NA	NA	0.11
chr4	85648013	85648065	WDFY3	85645748	85654534	2	2	-	NA	NA	NA	NA	NA	-0.28	1.61532e-10	75	0.786667	0.0983032	NA	NA	NA	NA	NA	-0.23	0.000409913	21	0.857143	-0.263739	NA	NA	NA	NA	NA	NA	NA	NA	NA	NA	NA	NA	NA	NA	NA	NA	NA	NA	NA	NA	0.28
chr4	85729486	85729571	WDFY3	85724621	85731039	2	1	+	NA	NA	NA	NA	NA	0.42	2.37666e-05	21	1	-0.23671	NA	NA	NA	NA	NA	NA	NA	NA	NA	NA	NA	NA	NA	NA	NA	NA	NA	NA	NA	NA	NA	NA	NA	NA	NA	NA	NA	NA	NA	NA	0.42
chr16	74933595	74933653	WDR59	74927711	74937844	2	1	-	-0.12	0.0331579	21	0.52381	0.263675	NA	NA	NA	NA	NA	NA	NA	NA	NA	NA	NA	NA	NA	NA	NA	NA	NA	NA	NA	NA	NA	NA	NA	NA	NA	NA	NA	NA	NA	NA	NA	NA	NA	NA	NA	0.12
chr12	56308059	56308151	WIBG	56297265	56321508	2	1	-	NA	NA	NA	NA	NA	NA	NA	NA	NA	NA	NA	NA	NA	NA	NA	NA	NA	NA	NA	NA	-0.11	0.00699103	31	0.516129	-0.17394	NA	NA	NA	NA	NA	NA	NA	NA	NA	NA	NA	NA	NA	NA	NA	0.11
chr7	5232748	5232803	WIPI2	5230125	5239206	1	1	+	NA	NA	NA	NA	NA	NA	NA	NA	NA	NA	NA	NA	NA	NA	NA	NA	NA	NA	NA	NA	NA	NA	NA	NA	NA	0.13	0.0321135	19	0.631579	0.167319	NA	NA	NA	NA	NA	NA	NA	NA	NA	NA	0.13
chr19	15538920	15539320	WIZ	15538345	15540396	2	2	-	NA	NA	NA	NA	NA	NA	NA	NA	NA	NA	-0.2	0.00847887	20	0.65	-0.00201329	NA	NA	NA	NA	NA	NA	NA	NA	NA	NA	NA	NA	NA	NA	NA	-0.19	0.00466614	16	0.8125	-0.113718	NA	NA	NA	NA	NA	0.2
chr12	989886	990166	WNK1	987528	990857	1	4	ND	NA	NA	NA	NA	NA	0.21	3.80927e-12	85	0.717647	0.0963384	0.12	3.34087e-05	33	0.575758	-0.0292368	NA	NA	NA	NA	NA	-0.26	1.05581e-07	57	0.982456	0.586759	-0.14	0.0115368	27	0.666667	0.0525486	NA	NA	NA	NA	NA	NA	NA	NA	NA	NA	0.26
chr12	980430	980515	WNK1	971437	987377	1	1	-	NA	NA	NA	NA	NA	NA	NA	NA	NA	NA	NA	NA	NA	NA	NA	NA	NA	NA	NA	NA	-0.1	6.16983e-06	56	0.517857	0.393358	NA	NA	NA	NA	NA	NA	NA	NA	NA	NA	NA	NA	NA	NA	NA	0.1
chr12	988738	989198	WNK1	987528	989886	1	1	+	NA	NA	NA	NA	NA	NA	NA	NA	NA	NA	0.12	0.00665756	24	0.541667	-0.0432565	NA	NA	NA	NA	NA	NA	NA	NA	NA	NA	NA	NA	NA	NA	NA	NA	NA	NA	NA	NA	NA	NA	NA	NA	NA	0.12
chr9	96062332	96069104	WNK2	96061544	96070609	1	1	-	NA	NA	NA	NA	NA	NA	NA	NA	NA	NA	NA	NA	NA	NA	NA	-0.21	0.00104834	30	0.8	-0.0144819	NA	NA	NA	NA	NA	NA	NA	NA	NA	NA	NA	NA	NA	NA	NA	NA	NA	NA	NA	NA	0.21
chr9	96061351	96069104	WNK2	96060350	96070609	1	1	-	NA	NA	NA	NA	NA	-0.12	0.00710892	26	0.538462	0.127486	NA	NA	NA	NA	NA	NA	NA	NA	NA	NA	NA	NA	NA	NA	NA	NA	NA	NA	NA	NA	NA	NA	NA	NA	NA	NA	NA	NA	NA	NA	0.12
chr17	6665204	6665361	XAF1	6663921	6665473	1	1	-	NA	NA	NA	NA	NA	-0.1	0.00533452	17	0.705882	-0.0693958	NA	NA	NA	NA	NA	NA	NA	NA	NA	NA	NA	NA	NA	NA	NA	NA	NA	NA	NA	NA	NA	NA	NA	NA	NA	NA	NA	NA	NA	NA	0.1
chrX	2724741	2724787	XG	2715402	2726225	1	1	-	NA	NA	NA	NA	NA	-0.35	3.22545e-08	35	0.828571	0.374039	NA	NA	NA	NA	NA	NA	NA	NA	NA	NA	NA	NA	NA	NA	NA	NA	NA	NA	NA	NA	NA	NA	NA	NA	NA	NA	NA	NA	NA	NA	0.35
chr12	10862506	10862714	YBX3	10856748	10865809	2	2	ND	0.15	0.00130561	27	0.666667	NA	NA	NA	NA	NA	NA	NA	NA	NA	NA	NA	-0.1	0.000110968	31	0.612903	NA	NA	NA	NA	NA	NA	NA	NA	NA	NA	NA	NA	NA	NA	NA	NA	NA	NA	NA	NA	NA	0.15
chr1	54320673	54320725	YIPF1	54317944	54325728	2	4	-	-0.13	0.00387457	30	0.633333	0.0293378	-0.11	5.68956e-08	95	0.6	-0.286872	-0.11	0.00033082	36	0.555556	-0.0399306	NA	NA	NA	NA	NA	NA	NA	NA	NA	NA	NA	NA	NA	NA	NA	-0.17	0.00636292	17	0.823529	0.143421	NA	NA	NA	NA	NA	0.17
chr1	154982733	154986570	ZBTB7B	154975420	154987130	1	2	-	NA	NA	NA	NA	NA	NA	NA	NA	NA	NA	-0.11	0.014165	30	0.566667	0.0146567	NA	NA	NA	NA	NA	NA	NA	NA	NA	NA	-0.14	0.00131395	22	0.590909	0.251266	NA	NA	NA	NA	NA	NA	NA	NA	NA	NA	0.14
chr1	154982733	154983492	ZBTB7B	154975420	154987130	1	2	-	NA	NA	NA	NA	NA	NA	NA	NA	NA	NA	NA	NA	NA	NA	NA	NA	NA	NA	NA	NA	NA	NA	NA	NA	NA	-0.15	0.0038183	26	0.615385	0.233476	-0.11	0.0156453	17	0.529412	0.297798	NA	NA	NA	NA	NA	0.15
chr1	154982733	154982874	ZBTB7B	154975420	154987130	1	1	-	NA	NA	NA	NA	NA	NA	NA	NA	NA	NA	NA	NA	NA	NA	NA	NA	NA	NA	NA	NA	NA	NA	NA	NA	NA	-0.1	0.00716865	26	0.461538	0.187032	NA	NA	NA	NA	NA	NA	NA	NA	NA	NA	0.1
chr1	154986490	154986570	ZBTB7B	154975420	154987130	1	1	-	NA	NA	NA	NA	NA	NA	NA	NA	NA	NA	-0.1	0.00255212	23	0.521739	0.0232122	NA	NA	NA	NA	NA	NA	NA	NA	NA	NA	NA	NA	NA	NA	NA	NA	NA	NA	NA	NA	NA	NA	NA	NA	NA	0.1
chr1	33097427	33097481	ZBTB8OS	33093146	33099245	2	1	+	0.1	0.0182584	30	0.533333	0.103617	NA	NA	NA	NA	NA	NA	NA	NA	NA	NA	NA	NA	NA	NA	NA	NA	NA	NA	NA	NA	NA	NA	NA	NA	NA	NA	NA	NA	NA	NA	NA	NA	NA	NA	NA	0.1
chr1	203765420	203765625	ZC3H11A	203764923	203770702	1	1	+	NA	NA	NA	NA	NA	0.11	0.00800377	63	0.555556	0.241375	NA	NA	NA	NA	NA	NA	NA	NA	NA	NA	NA	NA	NA	NA	NA	NA	NA	NA	NA	NA	NA	NA	NA	NA	NA	NA	NA	NA	NA	NA	0.11
chr16	88653949	88654022	ZC3H18	88653093	88664585	1	1	+	NA	NA	NA	NA	NA	NA	NA	NA	NA	NA	0.13	0.00440745	21	0.619048	0.0815282	NA	NA	NA	NA	NA	NA	NA	NA	NA	NA	NA	NA	NA	NA	NA	NA	NA	NA	NA	NA	NA	NA	NA	NA	NA	0.13
chr9	88913681	88914188	ZCCHC6	88903660	88916190	2	2	+	NA	NA	NA	NA	NA	0.1	0.000160664	87	0.563218	0.129303	NA	NA	NA	NA	NA	0.1	0.0279437	28	0.642857	-0.0134079	NA	NA	NA	NA	NA	NA	NA	NA	NA	NA	NA	NA	NA	NA	NA	NA	NA	NA	NA	NA	0.1
chr10	99213555	99213604	ZDHHC16	99213421	99214470	1	2	-	-0.16	0.000448831	26	0.576923	0.193013	NA	NA	NA	NA	NA	-0.1	8.21545e-05	36	0.361111	-0.124879	NA	NA	NA	NA	NA	NA	NA	NA	NA	NA	NA	NA	NA	NA	NA	NA	NA	NA	NA	NA	NA	NA	NA	NA	NA	0.16
chr9	14622538	14622690	ZDHHC21	14619681	14639893	2	1	-	NA	NA	NA	NA	NA	-0.13	0.00587927	24	0.708333	NA	NA	NA	NA	NA	NA	NA	NA	NA	NA	NA	NA	NA	NA	NA	NA	NA	NA	NA	NA	NA	NA	NA	NA	NA	NA	NA	NA	NA	NA	NA	0.13
chr3	44960284	44964460	ZDHHC3	44959636	44970797	2	1	-	NA	NA	NA	NA	NA	-0.13	0.00108644	28	0.571429	0.174713	NA	NA	NA	NA	NA	NA	NA	NA	NA	NA	NA	NA	NA	NA	NA	NA	NA	NA	NA	NA	NA	NA	NA	NA	NA	NA	NA	NA	NA	NA	0.13
chr3	44960284	44960597	ZDHHC3	44959636	44970797	2	1	-	NA	NA	NA	NA	NA	-0.17	0.000773076	26	0.692308	0.0638001	NA	NA	NA	NA	NA	NA	NA	NA	NA	NA	NA	NA	NA	NA	NA	NA	NA	NA	NA	NA	NA	NA	NA	NA	NA	NA	NA	NA	NA	NA	0.17
chr3	44960284	44960454	ZDHHC3	44959636	44970797	2	1	-	NA	NA	NA	NA	NA	-0.18	0.000181609	29	0.689655	0.129927	NA	NA	NA	NA	NA	NA	NA	NA	NA	NA	NA	NA	NA	NA	NA	NA	NA	NA	NA	NA	NA	NA	NA	NA	NA	NA	NA	NA	NA	NA	0.18
chr16	85022368	85022480	ZDHHC7	85015601	85023909	2	2	+	NA	NA	NA	NA	NA	NA	NA	NA	NA	NA	NA	NA	NA	NA	NA	NA	NA	NA	NA	NA	0.12	8.9361e-07	58	0.62069	-0.0437789	0.12	0.0122917	29	0.448276	0.0848226	NA	NA	NA	NA	NA	NA	NA	NA	NA	NA	0.12
chr8	82629483	82629524	ZFAND1	82627350	82630416	2	4	ND	NA	NA	NA	NA	NA	-0.14	1.7548e-07	86	0.627907	-0.203312	NA	NA	NA	NA	NA	NA	NA	NA	NA	NA	0.16	4.73575e-06	51	0.705882	0.133441	-0.14	0.0277588	17	0.588235	0.0100789	NA	NA	NA	NA	NA	0.12	0.00796426	31	0.645161	-0.128183	0.16
chr8	124265561	124268412	ZHX1	124262561	124279512	2	1	+	NA	NA	NA	NA	NA	0.1	2.5908e-06	78	0.602564	0.211128	NA	NA	NA	NA	NA	NA	NA	NA	NA	NA	NA	NA	NA	NA	NA	NA	NA	NA	NA	NA	NA	NA	NA	NA	NA	NA	NA	NA	NA	NA	0.1
chr7	99117449	99117928	ZKSCAN5	99110215	99123435	1	1	-	NA	NA	NA	NA	NA	-0.11	0.00173444	45	0.711111	-0.372027	NA	NA	NA	NA	NA	NA	NA	NA	NA	NA	NA	NA	NA	NA	NA	NA	NA	NA	NA	NA	NA	NA	NA	NA	NA	NA	NA	NA	NA	NA	0.11
chr10	81070680	81070942	ZMIZ1	81067329	81072398	1	1	+	NA	NA	NA	NA	NA	0.18	6.13152e-13	94	0.840426	0.285766	NA	NA	NA	NA	NA	NA	NA	NA	NA	NA	NA	NA	NA	NA	NA	NA	NA	NA	NA	NA	NA	NA	NA	NA	NA	NA	NA	NA	NA	NA	0.18
chr7	44799749	44799828	ZMIZ2	44799060	44800023	1	1	-	NA	NA	NA	NA	NA	NA	NA	NA	NA	NA	-0.14	8.21545e-05	33	0.727273	-0.143523	NA	NA	NA	NA	NA	NA	NA	NA	NA	NA	NA	NA	NA	NA	NA	NA	NA	NA	NA	NA	NA	NA	NA	NA	NA	0.14
chr10	267134	267297	ZMYND11	255989	282777	1	1	+	NA	NA	NA	NA	NA	0.1	6.70923e-12	94	0.489362	0.0362206	NA	NA	NA	NA	NA	NA	NA	NA	NA	NA	NA	NA	NA	NA	NA	NA	NA	NA	NA	NA	NA	NA	NA	NA	NA	NA	NA	NA	NA	NA	0.1
chr7	64275295	64276032	ZNF138	64254950	64291828	1	1	+	NA	NA	NA	NA	NA	0.21	0.000286724	29	0.758621	0.0761699	NA	NA	NA	NA	NA	NA	NA	NA	NA	NA	NA	NA	NA	NA	NA	NA	NA	NA	NA	NA	NA	NA	NA	NA	NA	NA	NA	NA	NA	NA	0.21
chr7	64275295	64275423	ZNF138	64254950	64291828	1	1	+	NA	NA	NA	NA	NA	0.19	0.00300434	20	0.65	0.19592	NA	NA	NA	NA	NA	NA	NA	NA	NA	NA	NA	NA	NA	NA	NA	NA	NA	NA	NA	NA	NA	NA	NA	NA	NA	NA	NA	NA	NA	NA	0.19
chr7	64275295	64291455	ZNF138	64254950	64291828	1	1	+	NA	NA	NA	NA	NA	0.21	0.000256181	26	0.730769	0.0742102	NA	NA	NA	NA	NA	NA	NA	NA	NA	NA	NA	NA	NA	NA	NA	NA	NA	NA	NA	NA	NA	NA	NA	NA	NA	NA	NA	NA	NA	NA	0.21
chr7	64259568	64275423	ZNF138	64254950	64291828	1	1	+	NA	NA	NA	NA	NA	0.17	0.0493473	16	0.5625	0.265658	NA	NA	NA	NA	NA	NA	NA	NA	NA	NA	NA	NA	NA	NA	NA	NA	NA	NA	NA	NA	NA	NA	NA	NA	NA	NA	NA	NA	NA	NA	0.17
chr19	53594665	53594783	ZNF160	53589575	53594889	2	1	-	NA	NA	NA	NA	NA	-0.14	0.0453566	34	0.764706	0.10634	NA	NA	NA	NA	NA	NA	NA	NA	NA	NA	NA	NA	NA	NA	NA	NA	NA	NA	NA	NA	NA	NA	NA	NA	NA	NA	NA	NA	NA	NA	0.14
chr11	3382972	3383120	ZNF195	3381796	3392204	2	1	+	NA	NA	NA	NA	NA	NA	NA	NA	NA	NA	NA	NA	NA	NA	NA	NA	NA	NA	NA	NA	NA	NA	NA	NA	NA	0.13	0.0438836	19	0.789474	-0.176631	NA	NA	NA	NA	NA	NA	NA	NA	NA	NA	0.13
chr17	30693683	30693777	ZNF207	30692507	30694790	1	2	-	NA	NA	NA	NA	NA	-0.2	1.13028e-12	95	0.736842	-0.41184	NA	NA	NA	NA	NA	-0.12	0.000325035	31	0.580645	-0.333649	NA	NA	NA	NA	NA	NA	NA	NA	NA	NA	NA	NA	NA	NA	NA	NA	NA	NA	NA	NA	0.2
chr17	30688486	30688535	ZNF207	30687987	30689932	1	1	+	NA	NA	NA	NA	NA	NA	NA	NA	NA	NA	NA	NA	NA	NA	NA	NA	NA	NA	NA	NA	0.12	6.11998e-08	62	0.5	0.328862	NA	NA	NA	NA	NA	NA	NA	NA	NA	NA	NA	NA	NA	NA	NA	0.12
chr16	3335058	3338571	ZNF263	3334206	3339392	1	2	ND	NA	NA	NA	NA	NA	NA	NA	NA	NA	NA	NA	NA	NA	NA	NA	NA	NA	NA	NA	NA	0.14	0.000118443	33	0.69697	0.255289	NA	NA	NA	NA	NA	NA	NA	NA	NA	NA	-0.11	0.0296766	30	0.5	0.137481	0.14
chr16	3335058	3336150	ZNF263	3334206	3338453	1	1	-	NA	NA	NA	NA	NA	NA	NA	NA	NA	NA	NA	NA	NA	NA	NA	NA	NA	NA	NA	NA	NA	NA	NA	NA	NA	NA	NA	NA	NA	NA	NA	NA	NA	NA	NA	-0.15	0.013398	25	0.6	-0.160868	0.15
chr18	32870973	32871197	ZNF271	32870356	32885939	1	3	+	NA	NA	NA	NA	NA	0.18	7.71076e-08	48	0.75	0.0729307	0.19	6.58866e-05	29	0.689655	-0.0796729	0.1	0.0240428	23	0.521739	-0.1599	NA	NA	NA	NA	NA	NA	NA	NA	NA	NA	NA	NA	NA	NA	NA	NA	NA	NA	NA	NA	0.19
chr10	43109729	43109807	ZNF33B	43090148	43127376	2	1	-	NA	NA	NA	NA	NA	NA	NA	NA	NA	NA	NA	NA	NA	NA	NA	NA	NA	NA	NA	NA	-0.15	4.64894e-06	54	0.722222	-0.0700113	NA	NA	NA	NA	NA	NA	NA	NA	NA	NA	NA	NA	NA	NA	NA	0.15
chr2	95821106	95821403	ZNF514	95819005	95823095	2	1	+	NA	NA	NA	NA	NA	0.13	0.0012161	20	0.65	-0.0354212	NA	NA	NA	NA	NA	NA	NA	NA	NA	NA	NA	NA	NA	NA	NA	NA	NA	NA	NA	NA	NA	NA	NA	NA	NA	NA	NA	NA	NA	NA	0.13
chr5	123974474	123974517	ZNF608	123973600	123974825	2	1	-	NA	NA	NA	NA	NA	-0.13	0.0157434	28	0.535714	0.250973	NA	NA	NA	NA	NA	NA	NA	NA	NA	NA	NA	NA	NA	NA	NA	NA	NA	NA	NA	NA	NA	NA	NA	NA	NA	NA	NA	NA	NA	NA	0.13
chr7	99159510	99160118	ZNF655	99158319	99161485	1	2	+	NA	NA	NA	NA	NA	NA	NA	NA	NA	NA	NA	NA	NA	NA	NA	NA	NA	NA	NA	NA	0.15	1.44563e-05	51	0.705882	0.031622	0.13	0.000317581	28	0.607143	0.00639387	NA	NA	NA	NA	NA	NA	NA	NA	NA	NA	0.15
chr7	99159510	99169416	ZNF655	99158319	99169867	1	1	-	NA	NA	NA	NA	NA	NA	NA	NA	NA	NA	NA	NA	NA	NA	NA	NA	NA	NA	NA	NA	NA	NA	NA	NA	NA	NA	NA	NA	NA	NA	NA	NA	NA	NA	NA	-0.17	0.00501752	23	0.695652	0.177271	0.17
chr7	99169310	99169416	ZNF655	99158319	99169867	1	1	-	NA	NA	NA	NA	NA	NA	NA	NA	NA	NA	NA	NA	NA	NA	NA	NA	NA	NA	NA	NA	NA	NA	NA	NA	NA	NA	NA	NA	NA	NA	NA	NA	NA	NA	NA	-0.23	1.37458e-05	27	0.814815	0.166868	0.23
chr16	3358312	3358837	ZNF75A	3355644	3361752	1	1	-	NA	NA	NA	NA	NA	-0.1	0.00182769	30	0.566667	-0.248183	NA	NA	NA	NA	NA	NA	NA	NA	NA	NA	NA	NA	NA	NA	NA	NA	NA	NA	NA	NA	NA	NA	NA	NA	NA	NA	NA	NA	NA	NA	0.1
chr1	71531360	71531436	ZRANB2	71530821	71532458	2	1	-	NA	NA	NA	NA	NA	-0.14	5.38498e-10	83	0.626506	0.21463	NA	NA	NA	NA	NA	NA	NA	NA	NA	NA	NA	NA	NA	NA	NA	NA	NA	NA	NA	NA	NA	NA	NA	NA	NA	NA	NA	NA	NA	NA	0.14
[truncated: 6 more columns]

## Sheet: Table S5
Table S5 - Ingenuity functional analysis of genes containing altered splicing events in cancer
Functional analysis -log(p-value) is indicated for each functional category
Diseases and Bio Functions	BRCA	COAD	HNSC	KIRC	LIHC	LUAD	PRAD	THCA
microtubule dynamics	5.00808	2.44744	2.83498	8.70749	3.51594	3.98731	6.68288	3.17584
formation of cellular protrusions	4.60508	1.91487	3.13813	9.59299	2.00775	4.13174	5.95684	2.78307
organization of cytoskeleton	4.96078	3.74819	2.23284	8.54336		4.10751	7.49475	2.58124
melanoma	5.75842	7.22676		7.4887	2.08583	5.04101	3.13418	2.54497
organization of cytoplasm	4.49518	4.07495	2.18296	8.11553		4.20844	6.96326	2.10527
carcinoma	2.14531	1.84901	2.53821	5.95015		3.89902	3.35681	4.96058
solid tumor	2.32136		2.67859	5.93974		3.88919	3.51971	5.17734
adenocarcinoma	3.38377	1.45483	2.74156	5.32096		4.02799	3.08024	2.78162
migration of leukemia cell lines	3.08868	2.09852	2.52502	4.8722		3.74358	1.59958	3.56396
cell-cell adhesion	3.80368		4.18982	4.0839	2.4091	4.79305		2.06613
epithelial neoplasia	2.17848		2.39533	5.30714	1.85185	4.16865		4.72269
movement of actin filaments	2.14004			5.90413		7.9864	1.96611	2.05264
Cancer	1.43315	2.57564	1.34234	4.31257		4.51947	2.71535	2.76242
formation of lamellipodia	2.29482		2.13913	4.92472		1.74142	4.51556	3.24536
abdominal cancer	2.89717	2.20861		3.80374	1.9118	2.96696	2.53059	2.35934
movement of organelle	2.78343	1.38513		5.52943		4.38313	3.44946
formation of filopodia	2.71466		1.63722	2.58058	1.93779	4.37558	1.59651	1.74029
quantity of cellular protrusions	1.85686		1.34547	2.80674	1.81722	2.8934	3.91544	1.71239
formation of plasma membrane projections	2.94841		1.9677	5.09381		1.78928	2.78595	1.6081
development of anlage	2.3838			5.37699		4.07296		4.35538
migration of melanoma cells	1.43235	1.93287	1.65548	1.89865	2.06311	3.61943		3.29297
cell movement of leukemia cell lines	2.51477		2.63463	3.78754		3.29404		3.36175
colon adenocarcinoma	3.28582	1.30973		4.15948		2.1366	2.07883	2.0989
cell spreading	1.81009	2.28428		4.5651		3.66916	2.51982
axonogenesis	2.65727			4.14276	3.06095	1.60328	3.2215
formation of cytoskeleton	3.28735	1.57142		5.39412			2.15849	1.80142
formation of endothelial tube	1.4574	2.50021		2.127	2.98024	3.1868		1.82527
colon carcinoma	3.42455			4.21523		1.96968	2.10441	2.09606
organization of actin cytoskeleton	2.15814	2.55392		3.29519		3.32469	2.4177
cell movement of tumor cell lines		3.26621		3.93988		2.92702	1.82424	1.762
reorganization of cytoskeleton	3.35083			4.31384		1.7025	1.83201	2.51438
abnormal morphology of muscle		1.51964		1.70885	1.86032	3.41666	2.59502	2.58695
autophosphorylation of protein	1.71658	2.37943	2.22765	1.80281			3.12224	2.42498
gastrointestinal tract cancer	3.30507			4.68474		2.08954	1.68615	1.9028
stimulation of neuroglia	2.07055			2.1979	3.21087	2.93111		3.19981
colorectal cancer	3.72602			5.45608		2.30816	1.98414
endocytosis	2.60139	1.53093	1.45524	3.07432		2.30387	2.33127
pelvic cancer	1.84372			3.69712	1.6679	3.98189		2.0993
formation of actin stress fibers	4.76392			6.78148			1.71888
gastrointestinal carcinoma	3.23379			3.67929		2.09541	1.84076	2.31761
transport of vesicles	4.15453			3.58507	2.93274		2.43656
adhesion of tumor cells	1.55968		2.52502	2.35588		2.5616		4.08285
quantity of filaments	3.26749			5.83065			3.9735
shape change of fibroblast cell lines	2.27909	1.31945	1.64405	3.36331		2.16515	2.18721
neurotransmission	2.00193			4.31384		2.39025	4.14288
adenocarcinoma in endometrium	3.53784			3.73627		3.54833	2.006
neonatal death	2.52725	1.72227		2.86869		5.556
abnormal regression of vasculature	2.68193	1.76695			2.23214	4.07296		1.9137
development of telencephalon	1.55023			3.97026	2.98024	4.14136
formation of neurites	2.69838			6.18553			3.69588
disassembly of focal adhesions		2.32459	1.78957	2.72728		2.14655	3.54615
splicing of primary transcript RNA	3.05682	2.35868	1.43664			3.12263	2.30314
morphology of neurons	2.89835			3.49669	2.0474	1.80594	2.01912
abnormal morphology of phrenic nerve	5.74413			2.32258		4.07296
organization of filaments	2.01699	3.05507		2.03233	2.36514	2.66084
phosphorylation of L-tyrosine			2.32412	2.58744		2.69147		4.51972
endometrioid carcinoma	3.40015			3.35959		3.39499	1.93626
assembly of intercellular junctions			1.45637	3.23942			3.30885	4.01779
organization of organelle	2.14527	2.73557		3.56668		3.42041
abnormal morphology of endocardium			2.78436	2.16164		1.65837	1.96611	3.29297
organization of microtubules	1.86071	2.59736		1.82603	3.66479		1.89212
development of stem cells		1.33021		5.44305		1.65356	3.20256
binding of epithelial cells	2.14004		2.1057		2.74085	2.54224		2.05264
polarization of cells	2.14851	1.50994		2.47775		2.8103	2.60793
development of ectoderm	1.86367	1.61635	1.55947			3.61054	2.88029
attachment of leukemia cell lines	2.53174		3.25469		3.21087	2.46394
morphology of cells	2.59933			3.68598		1.88015	3.27585
abnormal morphology of nervous system	2.17266			3.65451	1.64269	2.24283	1.7048
selection of endothelial cells	2.53174		3.25469	2.66136		2.93111
development of muscle	1.58823	2.96584				3.45217	3.26664
colon cancer	3.21125			4.14238		1.92263	1.93086
development of cytoplasm	2.94841	1.64748		4.31903			2.20971
lack of blood island	2.32643			3.83389	2.06311	2.9003
morphology of cellular protrusions	3.39965			3.05748		1.51928	3.12224
synaptogenesis			1.41885	3.71836			1.87678	4.05816
development of head				4.31971	1.84183	4.90745
length of plasma membrane projections	3.47289			3.34443		1.73684	2.46587
attachment of epithelial cell lines	2.07055		3.25469		3.21087	2.46394
elongation of mitochondria	1.78538		1.32959				4.67005	3.19981
development of forebrain				2.94833	3.74184	4.21386
neuritogenesis	2.80735		1.85519	4.01442			2.19889
endometrial carcinoma	3.5146			3.76938		3.53291
autosomal dominant deafness	3.57668		2.61317	2.16164		2.39838
adhesion of cancer cells		1.75743	1.95857		1.6141	2.14655		3.25541
disassembly of filaments	2.8271			2.52445			5.23029
disassembly of actin stress fibers	1.68343			2.37211	1.704	1.72185	3.08707
congenital anomaly of musculoskeletal system	1.73854	1.41541		2.92365		1.97498	2.49813
cell polarity formation	2.28571		2.24132	3.97759		1.84039
non-syndromic autosomal dominant hearing impairment	1.78538			2.66136			2.64104	3.19981
formation of plasma membrane			2.54491	3.68491			3.86602
adhesion of astrocytes	2.53174		1.62549	2.66136				3.19981
recruitment of protein	2.3838	1.76695	1.65548	1.89865		2.27111
colorectal carcinoma	3.38912			4.27777		2.23049
attachment of tumor cell lines	3.17669	2.1181	2.9668			1.5898
adhesion of lung cell lines	2.32643			2.32258		3.13224		2.05264
function of cardiomyocytes	2.25645					2.27111	2.65361	2.65177
growth of nervous tissue	1.68328			5.19333		2.92027
formation of vesicles	1.60731			2.24059		3.32883	2.60793
macrothrombocytopenia	2.5517			3.02506		1.79466	2.34804
abnormal morphology of neurons	3.03757			2.89677	1.7692	1.98402
astrocytoma	1.69202			2.04979	2.18719	1.55348		2.17411
morphology of muscle cells		2.66816		1.98793		2.18687	2.76717
synaptic transmission				4.5696		1.49247	3.54326
antiapoptosis of stomach cancer cell lines	2.07055			2.1979		2.46394		2.72994
incorporation of D-glucose	2.32643			2.7393			2.13421	2.22152
binding of actin	2.07055			2.1979		2.46394	2.64104
shape change of gonadal cell lines	1.51968		1.50252	2.62077	1.6141	2.05422
gastrointestinal adenocarcinoma	3.20304			3.79775				2.30885
development of body axis				4.29789		5.00197
mean arterial pressure	1.79453	2.59736				2.94732		1.9469
movement of vesicles		2.14452		3.02506		1.96089	2.13421
cell rounding of tumor cell lines	1.7618		1.43664	2.37211		1.96046		1.69396
eyelids open at birth	1.84588	2.66693	2.23741		2.44691
invasion of epithelial cells			2.40951	3.07602		3.6991
glioma	1.93339			2.13715	2.38459			2.66105
migration of pyramidal neurons			3.25469	2.66136				3.19981
adhesion of connective tissue cells	1.48634			3.85441		2.17026	1.5689
migration of tumor cell lines		3.14155		3.50753		2.39624
morphogenesis of embryonic tissue	1.47515			2.65029	2.03064	2.83963
sprouting	2.51636		1.38199	2.85752			2.21977
degeneration of synapse	3.21497			3.4077			2.34804
dendritic growth/branching	2.59324			3.34419			3.02749
digestive organ tumor	2.42794			3.26143		1.47265		1.71507
cell spreading of leukocytes				2.83552		2.94732		3.04678
endometrial cancer	2.71929			3.09326		2.91133
mitogenesis of liver cells	3.21497				3.31225	2.17284
adhesion of colon cancer cell lines	1.86071			3.79464		3.03665
neovascularization of subretinal space	2.53174				3.21087	2.93111
formation of filaments	3.0775			5.58542
migration of cells		3.65178				3.15825	1.8528
mitogenesis of hepatocytes	2.07055	2.43532		1.91047	2.23214
cell movement		3.61155		1.75604		3.28039
formation of cellular membrane	1.53529	1.48935		4.0839		1.5121
migration of intestinal cell lines			2.1057	2.7393		1.65837		2.05264
perinatal death	2.39431			2.42673		3.72133
organization of plasma membrane	2.16567			3.25466		3.11206
development of lateral cerebral ventricle				3.99442	1.60263	2.93111
development of tail bud			1.32959	2.66136	1.60263	2.93111
organization of extracellular matrix			1.37475	2.22912		2.65897		2.24993
cell spreading of endothelial cell lines	2.5517			1.70218	2.23214	1.96089
cell movement of brain cells		2.64665		3.08584		2.65897
morphogenesis of face	1.43235			2.32258		2.70726		1.9137
morphology of cytoskeleton				3.79464		2.37354	2.20729
development of digestive system				2.742	1.91976	2.03114		1.66978
cell movement of lymphoma cell lines		1.76695					1.96611	4.60209
morphology of nervous tissue	2.00659			2.64908		1.74887	1.92732
invasion of tumor cells			2.37003	1.86083		2.48761		1.60659
generation of tau filament	2.53174			2.66136			3.11011
accumulation of neurofilaments	2.53174			2.66136			3.11011
endocytosis of synaptic vesicles	2.66023		2.50674		3.11599
organization of cellular membrane	1.97019			3.71836		2.5517
quantity of actin stress fibers	2.4075			3.88613			1.9414
differentiation of embryonic stem cells				1.9003	2.17857	2.25282		1.87298
abnormal morphology of sarcomere		1.63096			2.06311	2.70726		1.79594
uterine cancer	2.5419			2.87295		2.75001
morphogenesis of neurites	2.6756			3.63388			1.83722
centronuclear myopathy		1.33021		3.21054	1.6141	1.8745
tyrosine phosphorylation				3.63049				4.35938
differentiation of adipose cell lines	1.57931		1.32959	2.1979	2.74085
neurological disorder of subiculum	2.07055			2.66136			3.11011
spontaneous alternation behavior	2.07055			2.66136			3.11011
quantity of CA1 neuron	2.07055			2.66136			3.11011
tauopathy of amygdala	2.07055			2.66136			3.11011
cardiogenesis			1.35318	1.75371	1.99154	2.74308
duplication of axis		1.44955	1.62549		1.60263		1.55344	1.59826
migration of pericytes				2.32258		2.54224		2.92888
abnormal morphology of embryonic tissue	1.56615			1.97266		1.86176	2.33811
engulfment of cells			1.38791	1.76334			2.22155	2.22541
glioblastoma cancer	1.67378			1.82851		2.45464		1.63221
transendothelial migration of lymphocytes				1.78876		2.98824		2.78203
transmigration of tumor cell lines	1.68343			3.21054		2.64724
cell movement of cancer cells		1.68814			2.02534	3.82025
scattering of kidney cell lines			2.50674	2.49074				2.53486
detachment of tumor cell lines			1.74568	2.16164			1.71098	1.9137
female genital tract cancer	1.93317			2.85772		2.69856
abnormal morphology of extraembryonic tissue	2.059			3.55847		1.82038
binding of endothelial cells	1.75816		1.37475			2.34552	1.9414
abnormal morphology of gonad rudiment	2.53174		3.25469		1.60263
binding of lymphatic system cells		1.76695		2.32258				3.29297
differentiation of stem cells				2.26239	3.19958	1.9172
senile lentigo	1.84588					3.61943		1.9137
quantity of neurofibrillary tangles	2.07055			2.1979			3.11011
neurodegeneration of hippocampal CA1 region	2.07055			2.1979			3.11011
density of plasma membrane projections	1.57931			3.4077			2.34804
adhesion of cell-associated matrix	3.6433		1.4088		2.26095
cell rolling of neutrophils		3.09127		2.16164		2.05422
activation of T lymphocytes		1.70564	2.18659			1.65701		1.74882
formation of atrioventricular canal cushion	2.07055				2.74085	2.46394
autosomal dominant disease	1.55593		1.80505	1.89045			2.01887
neurodegeneration of hippocampal neurons	2.5517			2.7393			1.96611
abnormal morphology of cardiovascular system		1.83393			1.63454	2.02122		1.7606
polarization of hippocampal neurons	1.78538		1.62549	2.1979	1.60263
selection of cells	1.86367		1.6909	1.92975				1.71676
adhesion of chronic lymphocytic leukemia cells			1.32959	2.66136				3.19981
morphology of nervous system	1.78244			3.61789			1.77685
growth of neurites				4.60164		2.54209
attachment of fibroblast cell lines			2.49011	1.91047				2.72994
prostatic carcinoma				2.24198	2.16273			2.71371
vascular dementia	2.07055			1.91047			3.11011
contraction of cells				3.43814	1.96377	1.68835
Alzheimers disease type 3	1.78538			2.66136			2.64104
outgrowth of neurites				4.85666		2.22758
morphology of neurites	2.79926			2.699			1.57521
neovascularization of retina	2.2505				3.11599	1.65356
abnormal morphology of neuromuscular synapse	1.84588			2.76435			2.40819
turnover of focal adhesions		1.76695	1.84811				3.39597
uterine tumor	2.53854			2.20647		2.24298
morphology of germ layer	1.75591			1.92975	3.28381
cell movement of central nervous system cells				4.05713		2.89514
proliferation of myoblasts			3.17728				1.96611	1.79594
development of brain				3.89261		3.03962
abnormal morphology of ventricular wall				2.11153		3.06282		1.75701
differentiation of cells	1.55598						3.10031	2.27096
degeneration of dendrites	2.07055			2.1979			2.64104
granulovacuolar degeneration of neurons	2.07055			2.1979			2.64104
Creutzfeldt-Jakob disease	2.07055			2.1979			2.64104
neurodegeneration of dentate gyrus	2.07055			2.1979			2.64104
cell movement of lung cell lines				2.76435	2.06311	2.05422
scattering of cells			1.92604	2.85611				2.09505
nucleation of filaments	2.56016						4.26766
formation of cardiovascular tissue				2.80644		3.99654
adhesion of smooth muscle cell lines	2.53174		1.32959			2.93111
cell spreading of fibroblast cell lines		1.33553		2.89408		2.5616
adhesion of fibroblast cell lines				2.89408	2.10204	1.78747
cell spreading of phagocytes			1.57502	1.89865	1.704			1.6042
migration of brain cancer cell lines			1.58321	3.72554		1.46517
adhesion of breast cancer cell lines			1.9665			2.36842		2.42565
cell spreading of lymphocytes		1.76695				2.9003		2.05264
suckling				2.62585	2.55311	1.53007
cell rounding of brain cancer cell lines	1.57931		1.32959	2.1979				1.59826
guidance of axons				4.88274		1.78038
cell death of bone marrow precursor cells	2.53174	1.44955		2.66136
fusion of palatal shelf	2.53174	1.44955		2.66136
rectum cancer				2.76192		2.04316		1.83231
passive avoidance learning	1.9364			1.89865			2.79958
morphology of mesoderm			2.61317	1.78876	2.23214
quantity of amyloid-beta plaques	1.78538			2.1979			2.64104
neurodegeneration of hippocampal CA3 region	1.78538			2.1979			2.64104
tauopathy of hippocampus	1.78538			2.1979			2.64104
signaling of neurons	1.78538			2.1979			2.64104
accumulation of amyloid-beta plaques	1.78538			2.1979			2.64104
synaptic transmission of cells				3.80461			2.79784
disassembly of actin filaments	1.79453			2.53054	2.26095
morphology of cardiovascular tissue					2.12537	1.93364		2.51438
quantity of synapse	2.78201						3.78131
density of filaments	1.98161			1.91047			2.64104
conduction of heart		1.93287			2.74085		1.82796
cytotoxicity of natural killer cells				3.00633		1.74114		1.71676
cell spreading of leukemia cell lines	2.14004		2.49011			1.79466
heart rate				2.41685	1.985		2.0102
formation of axons	1.47692			3.21054		1.72185
migration of neurons		1.3552		2.41506		2.62503
dominant optic atrophy plus syndrome			1.62549		1.60263		1.55344	1.59826
transport of mitochondria	1.84433			2.92429			1.60978
shape change of brain cancer cell lines	1.61617			2.32258				2.43614
binding of lymphoma cell lines	2.14049		1.50252					2.65177
development of limb bud	2.07055	1.44955						2.72994
organismal death				1.9219	2.23922	2.08061
tyrosine phosphorylation of protein				2.58058				3.65501
autosomal dominant deafness type 22		1.44955	1.62549				1.55344	1.59826
transendothelial migration of T lymphocytes		1.76695				2.39838		2.05264
morphology of muscle	1.4478			1.83313			2.92831
migration of colon cancer cell lines	3.31342						2.89084
chemotaxis of cells			2.47966	2.19385		1.5151
delay in G1/S phase transition of tumor cell lines	1.78538			1.91047	2.44691
differentiation of myoblasts		1.79391		2.29133			2.04075
quantity of dendritic spines				3.69087			2.40819
arrest in M phase of cervical cancer cell lines		2.14452			2.23214		1.71098
migration of Schwann cells	1.72359				2.06311	2.27111
localization of centrosome	2.83491				3.21087
cytotoxic reaction of neurons	1.78538			1.91047			2.34804
abnormal morphology of heart					2.43633	3.60084
neurodegeneration of brain cells	3.06226						2.96673
integrity of junctional complexes		2.90218					3.11011
atelectasis	2.04204			2.127		1.84039
migration of oligodendrocyte precursor cells				2.1979	1.60263	2.17284
development of cardiovascular system				2.70059		3.25593
damage of neurons	1.84588			2.06957			2.03794
development of central nervous system				3.25206		2.70063
development of skeletal muscle	2.04204	1.5529			2.35006
binding of phosphatidylinositol diphosphate	1.57931			1.91047	2.44691
growth of embryonic tissue			1.4356	2.26239		2.20222
thrombocytopenia	1.5921	2.5736					1.72384
central nervous system tumor	1.66844				2.32574	1.891
adhesion of neuroglia	2.83491			3.02506
hypoperistalsis		2.90218				2.93111
attachment of cells		1.35476	2.52607	1.9492
abnormal morphology of head mesenchyme			1.84811	2.16164				1.79594
infiltration by astrocytes				2.66136			3.11011
long-term potentiation of collateral synapses				2.66136			3.11011
formation of artificial clathrin cages	1.98161				2.23214	1.54325
morphology of intercellular junctions	1.75591			1.86983			2.09356
proliferation of skin cancer cell lines	1.51968				1.92403	2.27111
size of embryo					2.03621	1.55958	2.0974
colorectal adenocarcinoma	3.40196					2.28802
cell death of B-lymphocyte derived cell lines				2.38158				3.29214
quantity of focal adhesions	1.55968	1.38513				2.70505
development of embryonic stem cells				3.4077				2.22152
delayed turning of embryo	2.14004					1.65837	1.82796
phosphorylation of protein	1.56664						1.66419	2.39432
organization of actin filaments		1.7413		2.0559		1.82085
outgrowth of axons				3.00633		2.6026
adhesion of tumor cell lines		1.54163				2.30897		1.74882
pathfinding of sensory neurons				2.66136		2.93111
development of myofiber					2.23214	1.65837		1.69396
nucleation of microtubules	2.2505						3.3278
delay in migration of cells						1.54325	1.96611	2.05264
arrest in differentiation of cells	1.47623		1.51943					2.55701
gray platelet syndrome			1.32959	2.66136			1.55344
prostate cancer					2.11689	1.59188		1.82899
morphology of plasma membrane projections	3.30038						2.23124
abnormal morphology of dilated ureter	1.41893	2.14452				1.96089
migration of neuroglia	1.55968			2.127		1.78747
secretion of cytokine				2.16164				3.29297
differentiation of sensory neurons						1.54325	1.82796	2.05264
vascularization		1.83172			1.64021	1.93364
vascularization of chorioallantoic membrane					3.21087	2.17284
growth of Golgi cisternae					2.74085		2.64104
hypoplasia of heart ventricle				3.4077		1.96089
development of ureter		2.90218				2.46394
proliferation of tumor cell lines		1.40507			2.26646	1.66232
quantity of filopodia				1.89865		1.54325	1.82796
cell movement of breast cancer cell lines			1.41148	2.24239				1.61322
recruitment of T lymphocytes		1.33021				1.5898		2.33221
nonfamilial Alzheimer's disease	1.84433						3.39597
mild cognitive impairment	1.61617			1.89865			1.71098
synaptic transmission of muscle	2.53174			2.66136
localization of mitochondria	2.83491						2.34804
microgliosis of brain	2.07055						3.11011
beta amyloidosis	2.07055						3.11011
invasion of mammary tumor cells		1.75743				1.53007		1.88427
formation of monocytes					3.21087	1.96089
muscle contraction		2.03773						3.13298
differentiation of neurons	1.48788			2.20623		1.46834
recruitment of monocytes						1.72185	1.71098	1.69396
formation of autophagosomes	1.61434					1.84039	1.6515
development of embryonic cells				3.10441		1.96046
respiratory failure						3.12192	1.9414
quantity of Ca2+	1.65919						1.76373	1.63815
abnormal morphology of cells	1.73442						1.63192	1.6802
adherence of cells	1.51968			1.89865				1.6042
polarity of neurons	2.07055					2.93111
proliferation of neuronal cells	1.74283			1.71581		1.52846
micrognathia	2.03425	1.51614	1.43664
adhesion of bone marrow cell lines					3.31225	1.65837
maturation of spermatids				2.1979				2.72994
impaired granulocyte bactericidal activity			2.49011					2.43614
loss of neurites	2.66023			2.26321
polarization of phagocytes				2.37211		2.54978
orientation of myeloid cells				2.37211		2.54978
fragmentation of mitochondria	1.68343						3.20256
formation of dendrites				2.29605			2.58185
tolerance of D-glucose	2.07055		2.78436
branching morphogenesis of salivary gland	2.07055		2.78436
formation of neurofibrillary tangles				2.1979			2.64104
maturation of dendritic spines				2.1979			2.64104
astrocytosis of hippocampus				2.1979			2.64104
breast or colorectal cancer				3.22939		1.59986
fibrogenesis of fibronectin matrix			1.62549		1.60263			1.59826
accumulation of protein fragment			1.62549		1.60263			1.59826
activation of chondrocytes			1.62549		1.60263			1.59826
deficiency of plasma fibronectin			1.62549		1.60263			1.59826
infarction of cerebrum			1.62549		1.60263			1.59826
development of effector dendritic cells			1.62549		1.60263			1.59826
cell spreading of keratinocyte cancer cell lines			1.62549		1.60263			1.59826
binding of mesothelial cells			1.62549		1.60263			1.59826
haptotaxis of breast cancer cell lines			1.62549		1.60263			1.59826
haptotaxis of prostate cancer cell lines			1.62549		1.60263			1.59826
anoikis of squamous cell carcinoma cell lines			1.62549		1.60263			1.59826
extension of microvascular endothelial cells			1.62549		1.60263			1.59826
abnormal morphology of cardiac jelly			1.62549		1.60263			1.59826
arrest in differentiation of fibroblast cell lines			1.62549		1.60263			1.59826
chemotaxis of rhabdomyosarcoma cell lines			1.62549		1.60263			1.59826
cytotoxicity of squamous cell carcinoma cell lines			1.62549		1.60263			1.59826
arrest in mid-G1 phase of microvascular endothelial cells			1.62549		1.60263			1.59826
adhesion of neuroepithelial cells			1.62549		1.60263			1.59826
adherence of T lymphocytes			1.62549		1.60263			1.59826
dynamics of cell-matrix contacts			1.62549		1.60263			1.59826
attachment of bone-marrow-derived monocyte/macrophage precursor cells			1.62549		1.60263			1.59826
induction of focal adhesions			1.62549		1.60263			1.59826
glomerulopathy with fibronectin deposits type 2			1.62549		1.60263			1.59826
binding of adipose cell lines			1.62549		1.60263			1.59826
differentiation of proplatelets			1.62549		1.60263			1.59826
detachment of hematopoietic progenitor cells			1.62549		1.60263			1.59826
abnormal morphology of thoracic cavity					2.0972	2.72899
abnormal morphology of disorganized retinal layer	2.85934		1.96631
axonal transport	3.21328						1.60978
disassembly of microtubules	1.61016						3.20256
transmigration of myeloid cells			1.65548		1.6141	1.53007
morphology of actin cytoskeleton				3.10441				1.69396
delay in initiation of migration of pyramidal neurons			1.62549				1.55344	1.59826
initiation of apoptosis of kidney cell lines			1.62549				1.55344	1.59826
fusion of microvilli			1.62549				1.55344	1.59826
hypoplasia of mammary lobuloalveolar unit			1.62549				1.55344	1.59826
chemotaxis of cardiomyocytes			1.62549				1.55344	1.59826
assembly of podosome rosette			1.62549				1.55344	1.59826
exit from cell cycle progression of cardiomyocytes			1.62549				1.55344	1.59826
durotaxis of fibroblasts			1.62549				1.55344	1.59826
haptotactic motility of fibroblast cell lines			1.62549				1.55344	1.59826
binding of NFkB binding site				2.85611				1.91429
extension of plasma membrane projections	2.48898				2.27508
extension of cellular protrusions	2.7767	1.98046
induction of neuroglia					1.60263		1.55344	1.59826
asymmetric division of double-negative T lymphocyte					1.60263		1.55344	1.59826
cell death of gastric cell lines					1.60263		1.55344	1.59826
adaptation of hair cells					1.60263		1.55344	1.59826
differentiation of Muller glia					1.60263		1.55344	1.59826
amnesia	2.07055			2.66136
Marfan's syndrome		2.66693				2.05422
attachment of intestinal cell lines		1.44955	1.62549		1.60263
cell movement of leukocyte cell lines						1.89579		2.78091
cell spreading of peritoneal macrophages				2.1979		2.46394
hematopoiesis of embryonic stem cells				2.1979		2.46394
disruption of spindle pole		1.44955			1.60263			1.59826
aggregation of microtubules		1.44955			1.60263			1.59826
hereditary prostate cancer 12		1.44955			1.60263			1.59826
invasion of tumor cell lines				2.93534		1.70285
infiltration by connective tissue cells				2.1979				2.43614
electrical resistance of microvascular endothelial cells		2.43532		2.1979
quantity of endothelial cell lines					2.44691	2.17284
cell death of leukocyte cell lines				1.73517				2.8726
quantity of phosphoinositide			1.51943	3.08584
clustering of membrane rafts				1.70218		2.9003
dissemination of lymphoma cell lines		1.44955					1.55344	1.59826
delay in migration of neutrophils		1.44955					1.55344	1.59826
elongation of B lymphocytes		1.44955					1.55344	1.59826
elimination of red blood cells		1.44955					1.55344	1.59826
binding of thymocytes		1.44955					1.55344	1.59826
binding of splenocytes		1.44955					1.55344	1.59826
dissemination of diffuse large B-cell lymphoma cells		1.44955					1.55344	1.59826
distribution of mitochondria							2.79958	1.79594
cell spreading of blood cells		1.5529				3.04014
craniofacial abnormality				2.09633			2.47109
development of vasculature	1.52294	1.46873					1.57521
formation of embryonic tissue					1.91976	2.63524
binding of myeloma cell lines	2.07055					2.46394
cell spreading of ovarian cancer cell lines			1.32959		1.60263			1.59826
entry into S phase of skin cell lines			1.32959		1.60263			1.59826
cell spreading of eye cell lines			1.32959		1.60263			1.59826
adhesion of small cell lung cancer cells			1.32959		1.60263			1.59826
mitogenesis of vascular endothelial cells	1.78538				2.74085
viral entry by virus		2.03125						2.48975
Pakistani type spondyloepimetaphyseal dysplasia		1.44955			1.60263	1.4645
binding of leukemia cell lines	2.39466						2.11925
activation of Protein kinase	1.97761			2.53578
endocytosis of vesicles	2.8424					1.65356
apoptosis of B-lymphocyte derived cell lines				1.87203				2.61773
detachment of melanoma cell lines			1.32959				1.55344	1.59826
delay in elongation of mammary duct			1.32959				1.55344	1.59826
angiogenesis				2.3824		2.09424
abnormal morphology of body cavity					2.14299	2.33301
binding of cytoskeleton		1.76695				2.70726
persistent truncus arteriosus	2.54712				1.92403
multiple congenital anomalies		2.61183				1.85017
clearance of blood cells		2.90218				1.54325
secretion of molecule				2.05852				2.38574
attachment of radial glial cells			1.32959				3.11011
cytopenia		2.59352					1.84247
transmigration of cells				1.83116		2.59536
leakage of H+	1.78538						2.64104
formation of endothelial cells	2.52469			1.89865
bundling of microtubules		2.35868			2.06311
binding of microglia	2.07055						2.34804
proliferation of intestinal cells	2.34304			2.06957
migration of myeloma cell lines					2.44691	1.96089
proliferation of microvascular endothelial cells					2.74085	1.65837
function of synapse	2.68193						1.71098
invasion of fibroblast cell lines				2.72285				1.66668
arrest in metaphase of cervical cancer cell lines		1.44955	1.32959		1.60263
fusion of leukocytes	1.51968	2.85965
reorganization of actin cytoskeleton	1.89093			2.48178
morphology of embryonic cells	2.16345						2.20729
metastasis					2.17445	2.19495
recruitment of lymphocytes						1.73684		2.62773
cell-cell adhesion of endothelial cells						4.36217
migration of tumor cells						4.36054
cell movement of cerebral cortex cells				2.62077		1.72185
rearrangement of cytoskeleton				2.42334	1.90095
proliferation of enterocytes	2.25645					2.05422
recruitment of mononuclear leukocytes				1.70489		2.6026
binding of oocytes	1.78538		2.49011
hypoplasia of pancreas	1.78538		2.49011
receptor-mediated endocytosis	1.60731			2.66812
incorporation of glycogen	2.07055			2.1979
left pulmonary isomerism				2.66136	1.60263
craniorachischisis				2.66136	1.60263
binding of neuroglia	2.5517			1.70218
acute pulmonary embolism	1.78538					2.46394
apoptosis of Schwann cells	2.07055					2.17284
differentiation of radial glial cells	1.57931			2.66136
aggregation of filaments	1.57931			2.66136
phagocytosis of myeloid cells							1.80612	2.42028
size of B lymphocytes	1.78538							2.43614
density of mitochondria	1.57931						2.64104
contractility of muscle	2.01122	2.19575
condensation of chromatin	1.80876						2.39607
phagocytosis of phagocytes							1.76425	2.42028
incorporation of thymidine				2.27557	1.90095
translocation of protein				2.5115		1.65837
aggregation of membrane rafts	1.84433			2.32258
cell viability of pheochromocytoma cell lines	2.16345			1.98287
phagocytosis of neutrophils							1.71098	2.42894
length of actin stress fibers	2.53174				1.60263
hyperplasia of Schwann cells	2.53174				1.60263
bilateral vestibular schwannoma	2.53174				1.60263
infection by Dengue virus 2	2.48278						1.6515
differentiation of bone marrow cells		2.14112		1.98793
abnormal morphology of discontinuous aortic arch	2.32643					1.79466
density of synapse	1.98161						2.13421
abnormal morphology of myocardium					2.07153	2.04216
adhesion of gonadal cell lines					2.23214	1.8745
asymmetric division					2.44691	1.65837
development of craniofacial tissue				4.10213
leprosy							1.59958	2.48975
binding of glycosaminoglycan	2.03425					2.05422
fusion of insulin secretory granules	2.53174						1.55344
quantity of Cajal-Retzius neurons				1.91047		2.17284
retention of lymphocytes				1.91047		2.17284
quantity of hippocampal cells							4.07698
apoptosis of kidney cell lines	1.4838			2.58701
development of trabecular bone					1.60263	2.46394
cell movement of neuroblastoma cell lines	1.51968					2.54224
lack of somites				1.78876		2.27111
phosphorylation of L-amino acid								4.05816
transendothelial migration of tumor cell lines				1.89865		2.15718
quantity of red blood cells	1.5854				2.45436
abnormal morphology of myelin sheath			1.96631		2.06311
activation of lymphocytes			1.98798					2.03465
abnormal morphology of amnion			2.1057					1.9137
fission of mitochondria							1.96611	2.05264
assembly of synapse				2.32258				1.69396
morphology of nerves	2.37753					1.63021
aggregation of mitochondria	1.84433			2.16164
carcinoma in rectum				2.17596		1.82675
chemorepulsion of neurons				3.99442
chemorepulsion of brain cells				3.99442
cell spreading of lymphoma cell lines			1.32959	2.66136
childhood pro-B-cell acute lymphoblastic leukemia			1.32959	2.66136
cell-cell adhesion of tumor cell lines				2.26321		1.72185
calcium oscillation of medium spiny neurons	1.78538			2.1979
autosomal dominant Emery-Dreifuss muscular dystrophy	1.78538			2.1979
primary sex reversal	1.78538			2.1979
outgrowth of breast cancer cell lines	1.78538			2.1979
transmigration of leukemia cell lines	1.78538			2.1979
working memory	1.84433						2.13421
morphology of cardiovascular system				1.75422		2.22276
invasion of cells				3.9629
development of endocardium					1.60263		2.34804
infarction of brain	1.98161						1.96611
hydroureter		2.14452				1.79466
development of blood vessel				2.26618		1.66559
secretion of alpha granules	1.57931						2.34804
development of striated muscle	2.32769	1.5966
interaction of lymphocytes						2.19713		1.71676
primary open-angle glaucoma			3.90278
alternative splicing of mRNA	1.51968	2.35868
cell movement of neuroglia				2.0559		1.82085
coagulation of plasma				2.32258		1.54325
organization of membrane ruffles				2.32258		1.54325
formation of muscle						1.82085	2.04075
elongation of cervical cancer cell lines	2.53174		1.32959
hydrolysis of phosphatidylinositol diphosphate				1.89865		1.96046
shape change of tumor cell lines				3.85441
outgrowth of tumor cell lines	1.61617				2.23214
adhesion of myeloma cell lines						1.79466		2.05264
homing of cells				2.22975		1.6157
myelination	1.85686			1.98793
deposition of amyloid-beta plaques				1.70218			2.13421
G0/G1 phase transition of blood cells								3.82088
cell-cell adhesion of vascular endothelial cells						3.80895
angiogenesis of chorioallantoic membrane			1.74568		2.06311
Mood Disorders	1.85665			1.9485
development of palate		1.41707				2.37354
translocation of microtubule organizing centers	1.57931			2.1979
overriding aorta					1.60263	2.17284
adhesion of extracellular matrix	3.77379
cell spreading of brain cancer cell lines			2.1057			1.65837
clearance of cells		1.61635				2.1442
uptake of carbohydrate				1.79358				1.96671
unstable angina	1.57931					2.17284
hematocrit	1.47515				2.27508
activation of enzyme			1.52605	2.22267
morphology of vessel				1.7997				1.94159
abnormal morphology of axons	3.73301
ploidy of epithelial cell lines			1.57502			2.15718
late-onset Alzheimer's disease					1.92403			1.79594
autosomal recessive myopathy					2.06311	1.65356
activation of leukocytes			1.8273					1.88906
synthesis of ATP				1.95038			1.76425
homeostasis of neurons	1.57931						2.13421
edema of pericardial cavity				1.82603				1.88427
adhesion of T lymphocytes			1.55947					2.14463
proliferation of leukocyte cell lines			1.71259					1.98779
delay in puberty	1.78538			1.91047
development of vein	1.78538			1.91047
contraction of actin cytoskeleton	1.78538			1.91047
delay in formation of filaments	1.78538			1.91047
secretion of hyaluronic acid	1.78538			1.91047
abnormal morphology of apical ectodermal ridge	1.98161			1.70218
quantity of renal glomerulus	2.14049					1.54325
abnormal morphology of vitelline vessel						1.49638	2.18721
cell movement of fibroblast cell lines			1.49907	2.1825
distribution of endosomes				1.70218		1.96089
abnormal morphology of epithelial tissue							1.99812	1.66305
binding of tumor cell lines	1.90334							1.74029
hypoplasia of lung	2.14049		1.50252
abnormal morphology of neurites				1.85189		1.78038
generation of filaments	1.72359			1.89865
loss of axons	1.72359			1.89865
migration of embryonic cells				1.70489		1.9057
hyperlipidemia			3.6039
proliferation of neuroblasts	1.79453				1.80612
development of smooth muscle		1.93287				1.65837
development of placenta	1.55023						2.04075
formation of myofibrils							1.70639	1.88427
cell movement of dermal cells						3.58937
vascularization of extraembryonic tissue		1.51614				2.05422
cell death of chronic lymphocytic leukemia cells		1.76695						1.79594
precancerous condition	3.55902
vascular disease			1.80456			1.74325
polarization of neutrophils	1.57931					1.96089
lack of notochord	1.57931					1.96089
deep vein thrombosis	1.57931					1.96089
venous thromboembolism	1.57931					1.96089
disorganization of cytoskeleton	1.57931					1.96089
tubulation of endothelial cell lines	1.61617				1.92403
formation of actin filaments	3.53078
abnormal morphology of hindlimb							1.60978	1.9137
binding of carbohydrate	1.86367					1.64185
chemotaxis of tumor cell lines			1.74197					1.75701
abnormal morphology of respiratory system					1.8274			1.66978
binding of natural killer cells				1.70218		1.79466
mitogenesis				1.71485	1.7796
induction of cellular protrusions				1.78876	1.704
invasion of epithelial cell lines				1.90189		1.5898
acute stroke	1.78538			1.70218
migration of granulocytes						1.69303		1.79442
morphology of gastrointestinal cells	1.51968					1.96046
fusion of macrophages		1.76695						1.69396
accumulation of vesicles	3.45292
tubulation of vascular endothelial cells						1.68835	1.76453
respiratory burst of neutrophils			1.74568					1.69396
migration of mammary tumor cells						3.43491
cell viability of blood cells						1.48691		1.9435
quantity of phosphatidylinositol diphosphate	1.67157			1.75476
cell movement of neurons				3.42251
elongation of plasma membrane projections	1.61434				1.80612
migration of brain cells					1.90095	1.51305
adhesion of central nervous system cells				3.4077
activation of lamellipodia				3.4077
cell cycle progression of pheochromocytoma cell lines				3.4077
torticollis				3.4077
low grade astrocytoma				3.4077
elongation of embryonic tissue	2.07055		1.32959
upper gastrointestinal tract cancer			1.3679					2.0282
abnormal morphology of external ear			1.84811			1.54325
binding of heparin	1.84433					1.54325
development of spinal cord	1.84433					1.54325
migration of prostate cancer cell lines					1.63481	1.74114
cell viability of hematopoietic progenitor cells	1.60861			1.75757
resorption of bone								3.36175
cell movement of hematopoietic progenitor cells			3.3602
head and neck cancer						1.73775		1.62007
growth of axons						3.34955
ischemia of heart					1.80612	1.54325
quantity of plasma membrane projections				1.70489		1.64185
migration of hepatic stellate cells						1.54325		1.79594
attachment of connective tissue cells	1.43235			1.89865
shape change of fibroblasts			1.84284			1.47396
function of skin		1.51614						1.79594
synthesis of phosphatidylinositol 4,5-diphosphate			1.43664			1.8745
phagocytosis of cells							1.65028	1.66003
metastatic colorectal cancer				3.29129
contractility of smooth muscle		1.63096				1.65837
differentiation of neutrophils		1.63096	1.65548
elongation of gonadal cell lines	1.57931			1.70218
transport of Na+	1.4574			1.81249
organization of sarcomere			1.57502					1.69396
fragmentation of lysosome			3.25469
transport of glucose-6-phosphate			3.25469
binding of homeodomain binding site			3.25469
respiratory burst			3.25166
cell viability of lymphocytes		1.50994				1.74142
secretion of protein								3.24401
adhesion of fibroblasts						3.2308
polarity of hippocampal neurons			1.62549		1.60263
localization of asymmetric protein			1.62549		1.60263
metastatic colon carcinoma			1.62549		1.60263
optic atrophy 1			1.62549		1.60263
attachment of eye cell lines			1.62549		1.60263
outgrowth of growth cone			1.62549		1.60263
memory deficits	1.61617						1.60978
delay in clearance of triacylglycerol			1.62549					1.59826
arterial thrombosis of carotid artery			1.62549					1.59826
abnormal morphology of late pro-B lymphocyte			1.62549					1.59826
chemotaxis of squamous cell carcinoma cell lines			1.62549					1.59826
clonal expansion of thymocytes			1.62549					1.59826
arterial thrombosis of mesenteric artery			1.62549					1.59826
adhesion of glioma cells			1.62549					1.59826
binding of lymphoid cells			1.62549					1.59826
regulation of blood cells		3.21916
migration of carcinoma cell lines		1.43768				1.78038
abnormal morphology of enterocytes	1.41893					1.79466
formation of clathrin-coated vesicles					3.21087
proliferation of retinal pigment epithelium					3.21087
mating behavior				3.21054
adhesion of lymphoma cell lines			1.50252		1.704
formation of actin bundles							3.20256
development of costameres					1.60263			1.59826
afterdepolarization of ventricular myocytes					1.60263			1.59826
autosomal recessive centronuclear myopathy					1.60263			1.59826
disorganization of myofibrils					1.60263			1.59826
dilated cardiomyopathy 3B					1.60263			1.59826
formation of hard palate					1.60263			1.59826
abnormal morphology of pulmonary acinus								3.19981
proliferation of labyrinthine trophoblast cells								3.19981
arrest in G0/G1 phase transition of leukocytes								3.19981
Hypoplasia			1.5981			1.60047
migration of dermal cells						3.1868
autosomal dominant mental retardation type 11			1.62549				1.55344
arrest in G1 phase of pheochromocytoma cell lines			1.62549				1.55344
infection of mononuclear leukocytes	1.43235		1.74568
shape change of vascular endothelial cells					1.704	1.47396
fragmentation of mini-stacked Golgi					1.60263		1.55344
abnormal morphology of trachealis muscle							1.55344	1.59826
abnormal morphology of intermediate lobe of the pituitary gland							1.55344	1.59826
formation of tubular membrane clusters							1.55344	1.59826
area of vascular smooth muscle cells							1.55344	1.59826
autosomal dominant deafness type 44							1.55344	1.59826
Seckel syndrome 7							1.55344	1.59826
bilateral hyperpronation							1.55344	1.59826
closure of palate							1.55344	1.59826
conversion of coenzyme A							1.55344	1.59826
cell spreading of neuroblastoma cell lines							1.55344	1.59826
cell division of mitochondria							1.55344	1.59826
plasticity of synapse			1.34196				1.80612
transmigration of lymphocytes								3.14742
binding of lymphocytes						1.47333		1.66668
arrest in growth of melanoma cell lines	1.57931						1.55344
long-term potentiation of hippocampal cells	1.51968						1.60978
morphogenesis of metanephric bud		1.33021				1.79526
concentration of cyclic AMP	1.43916						1.6848
puberty	1.51968							1.6042
growth of epithelial tissue					1.64269	1.47034
cell movement of keratinocytes						3.11206
fragmentation of chromatin							3.11011
endocytosis by fibroblasts							3.11011
cell spreading of tumor cell lines				3.10762
migration of neutrophils		1.43768				1.6661
cytotoxicity of cells				3.09206
Lethal congenital contractural syndrom israeli bedouin type b			1.62549			1.4645
differentiation of CFU-EO cells		1.44955	1.62549
fusion of fibroblast cell lines		1.44955	1.62549
binding of measles virus		1.44955	1.62549
propulsion of actin filaments		1.44955	1.62549
entrance of lymphoma cell lines		1.44955	1.62549
switching of T lymphocytes		1.44955	1.62549
generation of post-Golgi vesicle		1.44955	1.62549
infection of PBMCs		1.44955	1.62549
suppression of effector T lymphocytes		1.44955	1.62549
fusion of PBMCs		1.44955	1.62549
cytotoxicity of prostate cancer cell lines		1.44955	1.62549
viral entry by measles virus		1.44955	1.62549
differentiation of granulocyte-macrophage progenitor cells		1.44955	1.62549
area of gap junctions		1.44955	1.62549
fusion of cervical cancer cell lines		1.44955	1.62549
pontocerebellar hypoplasia type 1b		1.44955	1.62549
binding of pili		1.44955	1.62549
organization of transitional elements		1.44955	1.62549
concentration of 5-hydroxytryptamine	1.47692					1.5898
abnormal morphology of sciatic nerve	3.06226
formation of osteoclasts		1.43768						1.61907
malformation	1.48462					1.572
isolated glycerol kinase deficiency		1.44955			1.60263
cytotoxicity of decidual natural killer cells		1.44955			1.60263
arrest in cell division		1.44955			1.60263
arrest in mitosis of lung cancer cell lines		1.44955			1.60263
cell viability of microvascular endothelial cells		1.44955			1.60263
dispersion of Golgi apparatus		1.44955			1.60263
brachymorphism		1.44955			1.60263
degradation of Gelatin		1.44955			1.60263
tubulation of endothelial cells		1.38513				1.6661
aggregation of B-lymphocyte derived cell lines		1.44955						1.59826
adhesion of hyaluronic acid		1.44955						1.59826
adhesion of lymphokine activated killer cells		1.44955						1.59826
clearance of hyaluronic acid		1.44955						1.59826
acidification of breast cancer cell lines		1.44955						1.59826
attachment of hepatoma cell lines		1.44955						1.59826
arrest in cell cycle progression of vascular endothelial cells		1.44955						1.59826
dissemination of tumor		1.44955						1.59826
contractility of detrusor muscle		1.44955						1.59826
arrest in G0/G1 phase transition of myeloid cells		1.44955						1.59826
interaction of vascular endothelial cells		1.44955						1.59826
chemoattraction of granule cells		1.44955						1.59826
adhesion of hairy leukemia cells		1.44955						1.59826
aggregation of monocyte-derived dendritic cells		1.44955						1.59826
activation of vascular smooth muscle cells		1.44955						1.59826
cell cycle progression of myeloid cells		1.44955						1.59826
endocytosis of hyaluronic acid		1.44955						1.59826
chemotaxis of cerebellar granule cell		1.44955						1.59826
cell movement of hairy leukemia cells		1.44955						1.59826
cell rolling of hematopoietic cells		1.44955						1.59826
familial thoracic aortic aneurism type 4		1.44955						1.59826
binding of neurites		1.44955						1.59826
enzyme linked receptor protein signaling pathway								3.04678
animal rolling				3.02506
destabilization of filaments				3.02506
quantity of outer hair cells				3.02506
cell surface receptor linked signal transduction								3.00884
arrest in development of common lymphoid progenitor cells		1.44955					1.55344
accumulation of caveolae		1.44955					1.55344
generation of pro-T lymphocytes		1.44955					1.55344
dissociation of focal adhesions		1.44955					1.55344
cell-cell contact of colon cancer cell lines		1.44955					1.55344
adhesion of embryonic cancer cell lines		1.44955					1.55344
dysplasia of hepatocytes		1.44955					1.55344
Charcot-Marie-Tooth disease axonal type 2M		1.44955					1.55344
familial hypertrophic cardiomyopathy type 15		1.44955					1.55344
inflammation of keratinocytes		1.44955					1.55344
development of spinal nerve		1.44955					1.55344
conduction of myocardium		1.44955					1.55344
association of phospholipid vesicles		1.44955					1.55344
branching of tumor cells		1.44955					1.55344
arrest in development of lymphoid-primed multipotent progenitor cells		1.44955					1.55344
fibrosis of portal artery		1.44955					1.55344
binding of embryonic stem cells		1.44955					1.55344
dissolution of intercalated disks		1.44955					1.55344
dominant intermediate Charcot-Marie-Tooth disease type B with neutropenia		1.44955					1.55344
activation of ova		1.44955					1.55344
chemokinesis of neutrophils		1.44955					1.55344
endocytosis of riboflavin		1.44955					1.55344
cell movement of embryonic cancer cell lines		1.44955					1.55344
endocytosis of Murine norovirus 1		1.44955					1.55344
accumulation of peripheral T lymphocyte		1.44955					1.55344
dilated cardiomyopathy 1w		1.44955					1.55344
binding of hypoxia response element		1.44955					1.55344
shape change of kidney cell lines				2.98612
internalization of carbohydrate				2.95143
migration of granule cells		2.93743
binding of ovarian cancer cell lines			1.32959		1.60263
density of kidney cell lines			1.32959		1.60263
binding of focal adhesions			1.32959		1.60263
abnormal morphology of nephrogenic zone			1.32959		1.60263
concentration of dGTP			1.32959		1.60263
infarction of blood vessel			1.32959		1.60263
function of prostate gland			1.32959		1.60263
disorganization of mitochondrial cristae			1.32959		1.60263
hypoplasia of maxilla						2.93111
differentiation of interneurons						2.93111
cell cycle progression of mesangial cells						2.93111
transmembrane receptor protein tyrosine kinase signaling pathway								2.92888
morphology of hindlimb								2.92888
decidualization								2.92888
infection of lymphocytes								2.92888
haptotaxis of neuroblastoma cell lines			1.32959					1.59826
quantity of phosphatidylinositol phosphate				2.92429
Ehlers-Danlos variant periventricular heterotopia		1.44955				1.4645
6-Pyruvoyl-tetrahydrobiopterin synthase deficiency		1.44955				1.4645
KBG syndrome		1.44955				1.4645
Melnick-Needles syndrome		1.44955				1.4645
M phase of neuronal progenitor cells		1.44955				1.4645
initiation of migration of leukemia cell lines		2.90218
atelosteogenesis		2.90218
initiation of migration of fibrosarcoma cell lines		2.90218
growth of focal adhesions		2.90218
abnormal morphology of dilated heart						2.9003
regulation of cells		2.88803
recruitment of blood cells						2.87741
morphogenesis of skeletal system		2.85965
long-term potentiation of synapse	1.51216		1.34196
neurological disorder of hippocampal CA1 region	2.83491
hydrolysis of phosphatidylinositol-3-phosphate	2.83491
abnormal morphology of disorganized inner nuclear layer	2.83491
failure of liver					2.80069
morphology of filaments							2.79958
proliferation of alpha-beta T lymphocytes			2.78436
production of vesicular stomatitis virus			2.78436
arrest in interphase of blood cells								2.78203
immune response of neutrophils								2.78091
function of neutrophils		1.33553	1.4442
fusion of leukemia cell lines		1.44955	1.32959
fusion of lymphoblastoid cell lines		1.44955	1.32959
differentiation of colony forming multilineage cells		1.44955	1.32959
contraction of cardiomyocytes				2.76435
activation of fibroblasts					2.74085
differentiation of bone marrow stromal cells					2.74085
development of branchial arch				2.7393
size of testis				2.7393
quantity of pyramidal neurons				2.7393
chemotaxis of lymphoma cell lines								2.72994
abnormal morphology of epicardium								2.72994
long-term potentiation of dentate granule cells								2.72994
size of muscle cells								2.72132
adhesion of keratinocytes						2.70726
hypoplasia of mandible						2.70726
cleft palate syndrome						2.70505
activation of macrophages								2.66701
electrical resistance of endothelial cells		2.66693
regulation of T lymphocytes		2.66693
brain tumor						2.66235
dysplasia of cells				2.66136
invasion of thyroid tumor cell lines				2.66136
quantity of neuromuscular synapse				2.66136
delay in migration of brain cells				2.66136
size of hippocampal commissure				2.66136
neurogenesis of neural stem cells				2.66136
dysplasia of cerebral cortex				2.66136
density of axons				2.66136
adult onset transitory hindlimb paralysis				2.66136
assembly of axon initial segments				2.66136
excitation of pyramidal neurons				2.66136
chemorepulsion of commissural neurons				2.66136
delay in migration of neurons				2.66136
dephosphorylation of phospholipid	2.66023
growth of microtubules	2.66023
autophagy of tumor cell lines							2.65354
growth of melanoma				2.643
congenital anomaly of limb				2.64245
degeneration of lens							2.64104
lewy body disease							2.64104
loss of synapse							2.64104
quantity of mesenchymal cells							2.64104
apoptosis of fibroblast cell lines				2.63199
morphology of body cavity						2.62942
MAPKKK cascade				2.62401
long-term potentiation	2.6224
density of dendritic spines							2.6172
respiratory burst of myeloid cells			2.61317
respiratory burst of phagocytes			2.61317
malignant cutaneous melanoma cancer				2.59827
apoptosis of leukocyte cell lines								2.57968
autophagy							2.56967
migration of keratinocytes						2.5616
congenital anomaly of mouth						2.548
expansion of tumor cell lines						2.54224
transmigration of T lymphocytes								2.53486
cell movement of ovarian cancer cell lines								2.53486
viral entry by Influenza virus								2.53486
lepromatous leprosy								2.53486
tumorigenesis of glioblastoma cells	2.53174
quantity of hemangioblasts	2.53174
recovery of vascular endothelial cells	2.53174
morphology of endocytotic vesicle	2.53174
junctional epidermolysis bullosa with pyloric atresia	2.53174
axonopathy of neurons	2.53174
quantity of phosphtidylinositol 5-phosphate	2.53174
Griscelli syndrome type 3	2.53174
localization of endoplasmic reticulum	2.53174
tumorigenesis of schwannoma	2.53174
proliferation of endocrine cells				2.53054
abnormal morphology of phalanx				2.5115
lack of corpus callosum				2.5115
morphogenesis of gland			2.50674
migration of hematopoietic progenitor cells			2.50674
osteochondrodysplasia		2.50222
reorganization of actin filaments				2.49074
tumorigenesis of kidney cell lines			2.49011
depletion of Ca2+			2.49011
lack of white pulp			2.49011
migration of megakaryocytes			2.49011
recruitment of leukocytes						2.47884
hereditary hearing loss	2.46613
pallor						2.464
cell-cell adhesion of epithelial cells						2.46394
synaptic transmission of superior cervical ganglion neurons						2.46394
delay in growth of cells						2.46394
abnormal morphology of mitotic spindle						2.46394
abnormal morphology of motor neurons						2.46394
lack of ophthalmic vesicle						2.46394
conjugation of T lymphocytes						2.46394
development of hemangioma						2.46394
metabolism of terfenadine					2.44691
morphogenesis of capillary vessel					2.44691
adhesion of hematopoietic cell lines					2.44691
movement of lysosome					2.44691
ependymoma					2.44691
targeting of vesicles					2.44691
migration of neural precursor cells					2.44691
development of gap junctions							2.43656
abnormal morphology of pre-B lymphocytes								2.43614
transmigration of Th1 cells								2.43614
proliferation of fibroblast-like synoviocytes								2.43614
conversion of acetyl-coenzyme A								2.43614
myelopoiesis of bone marrow		2.43532
migration of granule cell precursors		2.43532
killing of breast cancer cell lines		2.43532
entrance of tumor cell lines		2.43532
disorganization of actin filaments		2.43532
transmigration of neutrophils		2.43532
differentiation of embryonic cells				2.43277
arrhythmia				2.43103
retraction of cellular protrusions				2.42334
adipogenesis								2.42028
attachment of microtubules							2.40819
quantity of embryonic cells							2.39607
cell death of connective tissue cells				2.3824
syndactyly				2.37211
import of D-glucose				2.37211
abnormal morphology of sensory neurons				2.37211
brain cancer						2.36812
immune thrombocytopenia		2.35868
tubulogenesis				2.35588
autophagy of cells							2.35076
quantity of goblet cells							2.34804
dystrophy of neurites							2.34804
leakage of Ca2+							2.34804
hyperpolarization of membrane							2.34804
morphology of actin filaments							2.34804
chemotaxis of nervous tissue cell lines							2.34804
removal of filaments							2.34804
synthesis of DNA				2.34759
transport of monosaccharide				2.33339
contraction of heart					2.33135
hemorrhagic disease		2.32989
quantity of vacuole	2.32643
branching of neurites	2.32336
size of corpus callosum				2.32258
positioning of nucleus				2.32258
shape change of colon cancer cell lines				2.32258
proliferation of thyroid cells				2.32258
proliferation of neural stem cells			2.3201
response of myeloid cells								2.31901
growth of glioma	2.31767
disruption of cytoskeleton							2.30314
depolymerization of microtubules							2.30314
transformation of fibroblast cell lines								2.30042
myocardial infarction						2.30035
abnormal morphology of tail				2.29133
juvenile rheumatoid arthritis								2.28918
immune response of phagocytes								2.28514
quantity of lamellipodia						2.27111
abnormal morphology of corpus callosum				2.26321
sterility	2.25645
organization of nervous tissue	2.25645
cell death of fibroblast cell lines				2.24625
chemoattraction of cells								2.2433
development of dendritic cells					2.23214
shape change of epithelial cell lines					2.23214
formation of eye					2.23214
haptotaxis of tumor cell lines					2.23214
adhesion of neutrophils		2.23172
Edema					2.22802
differentiation of bone cell								2.22744
infection of hepatoma cell lines	2.22464
progression of blood cells								2.22152
infection of T lymphocytes								2.22152
morphogenesis of embryonic gastrointestinal tract								2.22152
respiration of tumor cell lines								2.22152
mobilization of Ca2+								2.21944
cell movement of connective tissue cells								2.21896
gliosis of brain							2.20729
long term depression				2.19939
quantity of inner hair cells				2.1979
pilocytic astrocytoma				2.1979
long-QT syndrome				2.1979
contact growth inhibition of vascular endothelial cells				2.1979
cell-cell adhesion of lung cell lines				2.1979
depolarization of pyramidal neurons				2.1979
quantity of spermatids				2.1979
destabilization of microtubules				2.1979
development of trophoblast				2.1979
anemia					2.18719
head and neck tumor						2.18175
angiogenesis of capillary vessel						2.17284
development of corpus callosum						2.17284
habitual abortion						2.17284
branching of exocrine gland						2.17284
development of myocardium						2.17284
conjugation of lymphoma cell lines						2.17284
extension of cells						2.17284
cell spreading of B lymphocytes						2.17284
carcinoma in breast			2.16621
focus formation of fibroblast cell lines				2.16272
uptake of cells				2.16272
depolarization of cells				2.16164
Rac protein signal transduction				2.16164
cell movement of astrocytes				2.16164
dextrocardia				2.16164
scleroderma								2.16112
influx of leukocytes								2.16112
size of cardiomyocytes								2.16112
morphology of ventricular septum						2.14655
binding of vascular endothelial cells						2.14655
cell death of intestinal cells						2.14655
cell spreading of fibrosarcoma cell lines		2.14452
abnormal morphology of jejunum		2.14452
Heart Disease						2.14176
transformation of blood cells	2.14049
dephosphorylation of phosphatidylinositol	2.14049
neuronal migration disorder	2.14049
delay in G1 phase of tumor cell lines	2.14004
morphogenesis of artery	2.14004
length of filaments	2.14004
homeostasis of lipid			2.13576
length of dendrites							2.13421
disruption of Golgi apparatus							2.13421
organization of adherens junctions							2.13421
formation of amyloid-beta plaques							2.13421
neurogenesis of dentate gyrus							2.13421
quantity of microtubules							2.13421
behavioral deficit							2.13421
dynamics of microtubules							2.13421
production of reactive oxygen species								2.13319
apoptosis of connective tissue cells						2.12985
cell death of immune cells								2.12123
abnormal morphology of embryonic neuroepithelium							2.11925
migration of endothelial cell lines				2.11153
morphology of head						2.10799
differentiation of granulocytes		2.09852
adhesion of vascular endothelial cells						2.09314
abnormal morphology of head						2.09105
skeletal myopathy	2.08999
conversion of fatty acid								2.08478
cell movement of squamous cell carcinoma cell lines								2.08478
invasion of cancer cells						2.08209
adhesion of endothelial cells						2.08048
thrombosis of vein						2.07897
non-small cell lung cancer					2.07772
synthesis of phosphtidylinositol 5-phosphate	2.07055
quantity of presynaptic terminals	2.07055
binding of neurons	2.07055
migration of mesoderm	2.07055
tubulation of eye cell lines	2.07055
fg syndrome	2.07055
arrest in spermatogenesis of spermatids	2.07055
activation of JUN kinase				2.06957
concentration of phosphatidic acid				2.06815
activation of antigen presenting cells								2.06613
quantity of caveolae					2.06311
hypoproteinemia					2.06311
proliferation of nervous tissue cell lines					2.06311
angiogenesis of endothelial cells					2.06311
ventricular tachycardia					2.06311
cholangitis					2.06311
Multiple Sclerosis							2.06262
release of nitric oxide				2.05811
binding of leukocyte cell lines						2.05422
cell spreading of endothelial cells						2.05422
migration of lymphoma cell lines								2.05264
migration of eosinophils								2.05264
degranulation of neutrophils								2.05264
transendothelial migration of monocytes								2.05264
decidualization of uterus								2.05264
breast cancer			2.05111
cell movement of prostate cancer cell lines						2.04216
hydrolysis of phosphatidic acid							2.04075
formation of membrane processes				2.02187
cell spreading of kidney cell lines				2.02187
hypoplasia of bone				2.02187
abnormal morphology of hair cells				2.02187
regional congenital anomaly				2.02187
cell death of kidney cell lines				2.02109
abnormal morphology of forebrain						2.0186
abnormal morphology of eye						2.0186
abnormal morphology of heart ventricle						2.01317
transport of metal ion		2.01259
transport of molecule				2.00996
degradation of mitochondria	2.0038
fusion of cells								2.00138
phagocytosis by macrophages								2.00138
formation of epithelial tissue								2.00138
cell rounding						1.99625
morphogenesis of limb				1.99244
mammary gland development								1.98779
proliferation of melanoma cells				1.98287
cytotoxicity of tumor cell lines				1.98287
differentiation of thymocytes				1.98287
hyperplasia of phagocytes	1.98161
organization of synapse	1.98161
dephosphorylation of phosphoinositide	1.98161
migration of eye cell lines	1.98161
permeability of colon cancer cell lines	1.98161
transformation of leukocytes	1.98161
cell cycle progression of neurons	1.98161
genital tumor					1.98103
homeostasis of tissue					1.98079
lung tumor					1.96666
stabilization of intercellular junctions			1.96631
cell movement of thymocytes			1.96631
Meningitis							1.96611
binding of extracellular matrix							1.96611
secretion of mucus							1.96611
size of nerve ending							1.96611
quantity of microglia							1.96611
transmigration of leukocytes						1.96533
hemangioma					1.96377
ventricular septal defect					1.96377
autophagy of brain cancer cell lines							1.96246
fragmentation of Golgi apparatus							1.96246
proliferation of rhabdomyosarcoma cell lines						1.96089
migration of interneurons						1.96089
binding of actin cytoskeleton						1.96089
size of nervous tissue						1.96089
patterning of cells						1.96089
contraction of fibroblasts						1.96089
development of pituitary gland						1.96089
abnormal morphology of abdominal fat pad						1.96089
differentiation of dopaminergic neurons						1.96089
assembly of cells						1.96046
exposure of phosphatidylserine						1.96046
adhesion of muscle cells						1.96046
migration of pancreatic cancer cell lines						1.96046
abnormal morphology of cerebellum				1.95715
limb development				1.95715
apoptosis of muscle cell lines						1.95387
development of extraembryonic tissue						1.95023
colony formation of cells								1.94964
quantity of metal ion	1.94934
proliferation of malignant tumor	1.94934
bleeding of tissue								1.9469
polymerization of actin								1.9469
transmigration of phagocytes								1.9469
extravasation								1.9469
internalization by tumor cell lines							1.9414
phosphorylation of phosphatidylinositol	1.9364
force generation		1.93287
mass of left ventricle		1.93287
stabilization of actin filaments		1.93287
cell movement of osteoclasts		1.93287
extravasation of granulocytes		1.93287
cell-cell contact	1.93036
quantity of brain cells				1.92975
activation of phagocytes								1.92667
proliferation of osteoblasts					1.92403
activation of vascular endothelial cells					1.92403
fractional shortening of heart					1.92403
oxidation of amino acids					1.92403
survival of vascular endothelial cells					1.92403
abnormal morphology of disorganized extraembryonic tissue					1.92403
ascites					1.92403
involution		1.92201
signaling of cells								1.92151
immune response of leukocytes								1.92062
abnormal morphology of basal layer of epidermis								1.9137
density of capillary vessel								1.9137
development of trachea								1.9137
intercellular communication								1.9137
abnormal morphology of adenohypophysis								1.9137
adhesion of eosinophils								1.9137
trafficking of lymphocytes								1.9137
Crohn's disease							1.91199
formation of focal adhesions				1.91135
development of neural tube				1.91135
induction of embryonic tissue				1.91047
modification of long-chain acyl-coenzyme A				1.91047
thrombosis of carotid artery				1.91047
apoptosis of ovarian surface epithelial cells				1.91047
hematoma				1.91047
radial polydactyly				1.91047
formation of visceral endoderm				1.91047
myelination of Schwann cells				1.91047
infection of gonadal cell lines				1.91047
development of organoid				1.91047
damage of hippocampus				1.91047
formation of cataract				1.91047
differentiation of pre-T lymphocytes				1.91047
abnormal morphology of chorion				1.91047
cell viability of vascular endothelial cells				1.91047
formation of primitive endoderm				1.91047
conversion of carcinoma				1.91047
release of virus		1.90676
transport of Ca2+		1.90676
hydrolysis of phosphoinositide				1.90189
polycystic ovary syndrome				1.90189
cell spreading of connective tissue cells				1.90189
hypoplasia of liver			1.89907
hematologic cancer	1.89896
organization of actin stress fibers				1.89865
endocytosis by kidney cell lines				1.89865
abnormal morphology of commissure				1.89865
migration of cerebral cortex cells				1.89865
orientation of macrophages				1.89865
cell viability of endothelial cells						1.89579
arrest in differentiation of lymphocytes								1.88427
cell movement of hematopoietic cells								1.88427
B-cell leukemia	1.87896
invasion of fibrosarcoma cell lines						1.8745
polarization of myeloid cells						1.8745
proliferation of regulatory T lymphocytes						1.8745
development of yolk sac						1.8745
binding of cell surface						1.8745
haptotaxis of cells						1.8745
reorganization of actin						1.8745
degranulation of phagocytes								1.87298
cognitive impairment	1.86367
invasion of tissue						1.8626
disorder of pigmentation						1.8626
quantity of stem cells	1.86071
development of muscle cells						1.85706
healing of wound						1.85632
proliferation of neuroglia				1.85189
cell movement of neutrophils		1.8507
abnormal morphology of pituitary gland			1.84811
thrombotic microangiopathy			1.84811
quantity of K+			1.84811
homing of fibroblast cell lines			1.84811
inborn error renal tubular transport			1.84811
sex determination	1.84433
schwannoma	1.84433
abnormal morphology of mesenchyme			1.84284
permeability of cells					1.84176
quantity of neuroglia						1.84039
excitatory postsynaptic potential						1.84039
ulcer						1.84039
quantity of bone marrow cells	1.83885
formation of tight junctions		1.83636
uptake of D-glucose				1.83349
abnormal morphology of blood vessel								1.83231
hypoplasia of organ						1.82817
inflammation of cells							1.82796
activation of astrocytes							1.82796
morphology of Golgi apparatus							1.82796
export of heavy metal							1.82796
release of phospholipid							1.82796
frontotemporal dementia							1.82796
development of embryonic placenta							1.82796
abnormal morphology of foregut							1.82796
apoptosis of enterocytes							1.82796
outgrowth of dendrites							1.82796
quantity of lysosome							1.82796
abnormal morphology of dorsal aorta								1.82527
abnormal morphology of dermis								1.82527
metastasis of tumor cells								1.82527
activation of blood cells			1.82504
aggregation of cells				1.82095
proliferation of epithelial cells					1.81094
non small cell lung adenocarcinoma					1.81094
morphology of ectoderm					1.80612
glaucoma					1.80612
migration of skin cancer cell lines								1.79594
recognition of cells								1.79594
infectivity of HIV-1								1.79594
thickening of epidermis								1.79594
extravasation of myeloid cells								1.79594
area of muscle cells								1.79594
migration of ovarian cancer cell lines								1.79594
shape change of cervical cancer cell lines						1.79526
cell movement of carcinoma cells						1.79526
recovery of mice						1.79526
invasion of ovarian cancer cell lines						1.79526
cytostasis of prostate cancer cell lines						1.79466
vascular leak syndrome						1.79466
area of vessel component						1.79466
quantity of embryonic tissue						1.79466
formation of embryonic cells						1.79466
cell movement of leukemia cells						1.79466
induction of mesoderm						1.79466
acetylation of microtubules						1.79466
morphogenesis of dendritic spines						1.79466
speech and language disorders						1.79466
abnormal morphology of photoreceptor inner segments						1.79466
formation of ovarian cyst						1.79466
maturation of intercellular junctions						1.79466
lack of allantois						1.79466
feeding				1.79137
recruitment of cells								1.78998
migration of vascular endothelial cells						1.78912
extension of neurites	1.78893
polarization of antigen presenting cells				1.78876
quantity of fibrils				1.78876
abnormal morphology of proamniotic cavity				1.78876
circulation of blood						1.78747
abnormality of hematopoietic system					1.78584
spherocytosis	1.78538
hypochromic microcytic anemia	1.78538
dephosphorylation of phosphatidylinositol-3-phosphate	1.78538
migration of bone marrow cell lines	1.78538
breakage of cellular membrane	1.78538
formation of myeloid cells	1.78538
morphology of reticulocytes	1.78538
folding of myelin sheath	1.78538
metabolism of coenzyme A	1.78538
translocation of filaments	1.78538
regulation of phosphoinositide	1.78538
release of lactic acid	1.78538
abnormal morphology of coronal suture	1.78538
apoptosis of microvascular smooth muscle cells	1.78538
cell cycle progression of cortical neurons	1.78538
duplex kidney	1.78538
targeting of cells	1.78538
size of presynaptic terminals	1.78538
transport of axons	1.78538
anisopoikilocytosis	1.78538
degradation of intercellular junctions	1.78538
exocytosis by cells	1.78085
production of hydrogen peroxide								1.76954
migration of smooth muscle cells						1.76933
inflammation of large intestine					1.7692
immune response of antigen presenting cells								1.76881
protein kinase cascade				1.76814
phosphorylation of protein fragment		1.76695
migration of cerebellar granule cell		1.76695
lymphocytic leukemia	1.7657
organization of actin	1.7618
Muscular Dystrophy	1.75816
quantity of bone cells								1.75701
formation of neural tube						1.75635
growth of dendrites				1.75476
binding of GTP				1.75476
differentiation of connective tissue cells								1.75065
size of cells								1.75055
proteolysis of Gelatin			1.74568
attachment of virus			1.74568
primary Sjogren's syndrome			1.74568
development of epithelial tissue				1.74453
adhesion of granulocytes						1.74114
cell movement of lung cancer cell lines						1.74114
differentiation of tumor cells						1.73684
neural tube defect				1.73438
proliferation of cells				1.72432
cell movement of brain cancer cell lines						1.72432
accumulation of RNA	1.72359
mass of heart ventricle	1.72359
development of dentate gyrus	1.72359
formation of blood platelets	1.72359
bending of DNA	1.72359
re-entry into interphase						1.72185
morphology of brain							1.71851
growth of bone tissue								1.71676
proliferation of bone cell								1.71676
morphology of endothelial cells								1.71676
abnormal morphology of endothelial tissue								1.71676
hyperactive behavior				1.71581
major depression				1.71485
damage of blood vessel							1.71098
Down's syndrome							1.71098
ruffling of plasma membrane							1.71098
disruption of microtubules							1.71098
anchoring of microtubules							1.71098
cell viability of fibroblasts			1.70839
quantity of erythroid progenitor cells	1.70783
G1/S phase transition					1.70779
quantity of neurites							1.70639
engulfment by cervical cancer cell lines							1.70639
migration of central nervous system cells				1.70489
tumorigenesis of malignant tumor	1.7048
transport of drug					1.704
morphogenesis of epithelial tissue					1.704
reproduction					1.704
susceptibility to endotoxin shock					1.704
cell viability of gonadal cell lines					1.704
choroidal neovascularization					1.704
development of outflow tract					1.704
neoplasia of melanoma cell lines					1.704
cardiac output					1.704
contraction of cardiac muscle					1.704
arrest in interphase of prostate cancer cell lines				1.70218
cell-cell adhesion of colon cancer cell lines				1.70218
abnormal morphology of outer hair cells				1.70218
arrest in cytokinesis of tumor cell lines				1.70218
G0/G1 phase transition of fibroblast cell lines				1.70218
cell-cell contact of endothelial cells				1.70218
development of heart tube				1.70218
proliferation of embryonic cells							1.69981
Hypertrophy						1.69399
concentration of long chain fatty acid								1.69396
hypertrophy of ventricular myocytes								1.69396
cell death of lymphoblasts								1.69396
killing of T lymphocytes								1.69396
proliferation of embryonic tissue								1.69396
cell viability of stomach cancer cell lines								1.69396
proliferation of pre-B lymphocytes								1.69396
systemic sclerosis								1.69396
formation of extracellular matrix								1.69396
polarity of cells			1.6909
Sjogren's syndrome			1.6909
abnormal morphology of thin ventricular wall						1.68835
development of liver								1.68566
nerve sheath tumor	1.68343
tubulation of cells					1.68261
tauopathy								1.67782
apoptosis of gonadal cell lines	1.67157
quantity of osteoclasts								1.66668
mesoderm development						1.6661
differentiation of myeloid cells		1.66524
ruffling	1.66476
chronic inflammatory disorder							1.66287
proliferation of liver cells					1.66009
formation of endocytotic vesicle						1.65837
polarization of leukemia cell lines						1.65837
formation of myelin sheath						1.65837
shape change of muscle cell lines						1.65837
regression of blood vessel						1.65837
migration of neuroblastoma cell lines						1.65837
abnormal morphology of photoreceptor outer segments						1.65837
projection						1.65837
cell spreading of embryonic cell lines						1.65837
diameter of blood vessel						1.65837
adhesion of microvascular endothelial cells						1.65837
abnormal morphology of metanephric bud						1.65837
tooth development	1.65594
homing of breast cancer cell lines			1.65548
abnormal morphology of ureter			1.65548
breakage of DNA						1.65356
homing of endothelial cells						1.65356
adhesion of endothelial cell lines						1.65356
spatial memory							1.6515
hydrolysis of phosphatidylinositol							1.6515
cell death of motor neurons							1.6515
fragmentation of DNA fragment							1.6515
cell viability of neuroblastoma cell lines							1.6515
homeostasis of cholesterol			1.64506
growth of mammary gland			1.64506
cell rolling of leukocytes						1.64185
formation of cells						1.64003
cell viability of leukocytes								1.63815
synthesis of reactive oxygen species								1.63562
quantity of neurons						1.63485
abnormal morphology of limb								1.63221
formation of invadopodia		1.63096
clearance of carbohydrate		1.63096
export of lipid		1.63096
neovascularization	1.62798
stabilization of filaments	1.62798
hyperplasia of duct cells			1.62549
cross-priming of T lymphocytes			1.62549
experimentally induced pancreatitis			1.62549
synthesis of leucine			1.62549
refractory BCR-ABL F317L-positive Philadelphia-positive acute lymphoblastic leukemia			1.62549
hypoplasia of stomach			1.62549
hydrolysis of glucose-1-phosphate			1.62549
movement of lipid bilayer			1.62549
accumulation of chondrocytes			1.62549
malignancy of astrocytoma			1.62549
chemotaxis of lung cell lines			1.62549
quantity of megakaryocyte/erythrocyte lineage-restricted progenitor cells			1.62549
hypoplasia of hypaxial muscle			1.62549
TARP syndrome			1.62549
morphology of lamellipodia			1.62549
isolated hyperchlorhidrosis			1.62549
lack of islets of Langerhans			1.62549
clustering of lysosome			1.62549
reorganization of F-actin			1.62549
social anxiety disorder			1.62549
priming of dense-core vesicles			1.62549
replacement of serum			1.62549
scattering of epithelial cells			1.62549
structure of granules			1.62549
polarity of fibroblast cell lines			1.62549
length of cardiomyocytes			1.62549
formation of myeloid progenitor cells			1.62549
phagocytosis of monocytes			1.62549
beta-hydroxyisobutyryl-coa deacylase deficiency			1.62549
chemotaxis of thymocytes			1.62549
glycogen storage disease type Ib			1.62549
refractory BCR-ABL V299L-positive Philadelphia-positive acute lymphoblastic leukemia			1.62549
quantity of alpha islet cells			1.62549
hypoplasia of pinna			1.62549
polarization of brain cancer cell lines			1.62549
scrambling of phospholipid			1.62549
colony formation of skin cancer cell lines			1.62549
myocardialization of outflow tract			1.62549
tubulogenesis of embryonic stem cells			1.62549
innervation of Purkinje cells			1.62549
remodeling of focal adhesions			1.62549
tubulation of mitochondria			1.62549
negative selection of pre-B lymphocytes			1.62549
catabolism of isoleucine			1.62549
release of proteoglycan			1.62549
refractory BCR-ABL F317V-positive Philadelphia-positive acute lymphoblastic leukemia			1.62549
thickness of actin stress fibers			1.62549
positive selection of pre-B lymphocytes			1.62549
recruitment of osteoclast precursor cells			1.62549
unwinding of mRNA			1.62549
homeostasis of neutrophils			1.62549
differentiation of myeloblasts			1.62549
relapsed BCR-ABL T315A-positive Philadelphia-positive acute lymphoblastic leukemia			1.62549
formation of neural stem cells			1.62549
hyperplasia of lymph vessel			1.62549
linear motility of fibroblast cell lines			1.62549
delay in initiation of development of olfactory glomeruli			1.62549
reorientation of cellular protrusions			1.62549
glycogen storage disease type Ic			1.62549
accumulation of visceral fat			1.62549
refractory BCR-ABL F317I-positive Philadelphia-positive acute lymphoblastic leukemia			1.62549
quantity of gonadal tumor			1.62549
central obesity			1.62549
benign rolandic epilepsy			1.62549
respiratory insufficiency			1.62549
tumorigenesis of liver cell lines			1.62549
density of actin stress fibers			1.62549
formation of F-actin coated vesicles			1.62549
pluripotency of colony forming multilineage cells			1.62549
hereditary sensory neuropathy type 2			1.62549
invasion of keratinocytes			1.62549
invasion of vascular smooth muscle cells			1.62549
basilar-type migraine			1.62549
abnormal morphology of podocyte slit diaphragm			1.62549
lack of spleen			1.62549
relapsed BCR-ABL V299L-positive Philadelphia-positive acute lymphoblastic leukemia			1.62549
movement of phosphatidylserine			1.62549
degeneration of heart tissue			1.62549
differentiation of prostate gland			1.62549
uptake of glucose-6-phosphate			1.62549
proliferation of adrenal glomerulosa cells			1.62549
angle-closure glaucoma			1.62549
size of kidney cancer cell lines			1.62549
hypertension of eye			1.62549
killing of natural killer T lymphocytes			1.62549
diabetes insipidus			1.62549
induction of microtubules			1.62549
relapsed BCR-ABL F317L-positive Philadelphia-positive acute lymphoblastic leukemia			1.62549
lack of adrenal gland			1.62549
stabilization of filopodia			1.62549
tumorigenesis of sarcoma cell lines			1.62549
formation of megakaryocyte/erythrocyte lineage-restricted progenitor cells			1.62549
tone fear conditioning			1.62549
morphogenesis of endochondral bone			1.62549
development of flexor muscle			1.62549
metabolic alkalosis			1.62549
outgrowth of neuroblasts			1.62549
hydrolysis of glucose-6-phosphate			1.62549
hypoplasia of islets of Langerhans			1.62549
localization of focal adhesions			1.62549
interaction of ova			1.62549
stimulation of microglia			1.62549
metastatic prostate carcinoma			1.62549
refractory BCR-ABL T315A-positive Philadelphia-positive acute lymphoblastic leukemia			1.62549
glycemic control			1.62549
pseudohypoaldosteronism type II			1.62549
abnormal morphology of oval window			1.62549
lipoid proteinosis of urbach and wiethe			1.62549
senile cataract			1.62549
relapsed BCR-ABL F317I-positive Philadelphia-positive acute lymphoblastic leukemia			1.62549
interaction of sperm			1.62549
accumulation of epididymal fat			1.62549
formation of renal-cell carcinoma			1.62549
binge eating disorder			1.62549
formation of islets of Langerhans			1.62549
quantity of embryo-derived mast cells			1.62549
separation of lymph vessel			1.62549
area of neointima			1.62549
focal cortical dysplasia			1.62549
replication of murine hepatitis virus			1.62549
stimulation of adrenal glomerulosa cells			1.62549
disorganization of F-actin			1.62549
ectodermal dysplasia-syndactyly syndrome			1.62549
chronic heart failure			1.62549
autosomal recessive severe congenital neutropenia type 4			1.62549
targeting of synaptic vesicles			1.62549
innervation of skin			1.62549
binding of Hox binding site			1.62549
refractory BCR-ABL F317C-positive Philadelphia-positive acute lymphoblastic leukemia			1.62549
congenital microvillous atrophy			1.62549
tubulogenesis of vascular endothelial cells			1.62549
Dursun syndrome			1.62549
carpoptosis			1.62549
separation of blood vessel			1.62549
contact growth inhibition of kidney cancer cell lines			1.62549
relapsed BCR-ABL F317V-positive Philadelphia-positive acute lymphoblastic leukemia			1.62549
cytotoxic reaction of fibroblast cell lines			1.62549
relapsed BCR-ABL F317C-positive Philadelphia-positive acute lymphoblastic leukemia			1.62549
extravasation of plasma			1.62549
retention of uridine			1.62549
bulimia nervosa			1.62549
respiratory burst of peritoneal macrophages			1.62549
hemostasis							1.62475
blood protein disorder						1.62363
amyloidosis								1.6218
extension of axons		1.61635
morphology of cervical cancer cell lines	1.61617
fusion of embryonic tissue	1.61617
abnormal morphology of autopod	1.61617
prion disease	1.61617
metabolism of nucleoside					1.6141
respiration of mitochondria					1.6141
abnormal morphology of snout					1.6141
re-entry into S phase					1.6141
development of dorsal-ventral axis					1.6141
proliferation of glioma cells	1.61016
quantity of myeloid progenitor cells	1.61016
conotruncal heart malformations	1.60861
elongation of cellular protrusions	1.60861
abnormal morphology of vasculature								1.60659
quantity of connective tissue cells								1.60659
plasma cell dyscrasia						1.60441
damage of skin								1.6042
quantity of IFNG in blood								1.6042
morphogenesis of inner ear								1.6042
quantity of glycosaminoglycan								1.6042
elimination of cells								1.6042
proliferation of mammary epithelial cells								1.6042
polymerization of microtubules								1.6042
synthesis of diacylglycerol								1.6042
area of muscle tissue					1.60263
production of astrocytes					1.60263
chronic cholestatic liver disease					1.60263
differentiation of cord blood cells					1.60263
development of squamous epithelial cells					1.60263
co-stimulation of T lymphocytes					1.60263
clearance of bilirubin					1.60263
hydroxylation of desipramine					1.60263
hyperplasia of splenocytes					1.60263
maturation of focal adhesions					1.60263
absorption of digoxin					1.60263
autophagy of pancreatic cancer cell lines					1.60263
endothelialization of bone marrow-derived dendritic cells					1.60263
enlargement of spleen					1.60263
dermatitis herpetiformis					1.60263
deposition of granulation tissue					1.60263
hypoplasia of pulmonary trunk					1.60263
outgrowth of leukemia cell lines					1.60263
abnormal morphology of dilated bile duct					1.60263
abnormal morphology of Clara cells					1.60263
formation of metoclopramide					1.60263
neovascularization of muscle					1.60263
collapsing glomerulopathy					1.60263
formation of definitive endoderm					1.60263
lymphangiogenesis of cornea					1.60263
development of brown adipose tissue					1.60263
positioning of cortical neurons					1.60263
morphology of microvascular endothelial cells					1.60263
crystallization of cholesterol					1.60263
paired-pulse facilitation of collateral synapses					1.60263
hypertrophy of liver					1.60263
killing of Salmonella enterica subsp. enterica serovar Typhimurium					1.60263
formation of bone cell lines					1.60263
metabolism of maprotiline					1.60263
idiopathic interstitial nephritis					1.60263
epithelialization of wound					1.60263
Barth syndrome					1.60263
formation of vascular channel					1.60263
aggregation of focal adhesions					1.60263
hypotrophy of skeletal muscle					1.60263
cerebral cavernous malformations 3					1.60263
accumulation of myeloid dendritic cells					1.60263
density of vascular tissue					1.60263
cystoid macular edema					1.60263
activation of ovarian cancer cell lines					1.60263
cholecystitis					1.60263
erythema multiforme					1.60263
differentiation of long-term culture-initiating cells					1.60263
permeability of myofiber					1.60263
colony formation of RPE cells					1.60263
absorption of paclitaxel					1.60263
growth of mesothelioma cell lines					1.60263
extrapyramidal side-effects					1.60263
oxidation of terfenadine					1.60263
oxidation of metoprolol					1.60263
migration of B cell hybridoma cells					1.60263
conversion of tamoxifen					1.60263
auto-oxidation of homocysteine					1.60263
lymphangiogenesis of lymph node					1.60263
permeabilization of endothelial tissue					1.60263
formation of glomerular filtration barrier					1.60263
efflux of phosphatidylethanolamine					1.60263
neovascularization of liver					1.60263
parakeratosis of epidermis					1.60263
excretion of digoxin					1.60263
metabolism of guanosine					1.60263
abnormal morphology of megakaryocyte/erythrocyte lineage-restricted progenitor cells					1.60263
formation of tegaserod					1.60263
hypoxia of white adipose tissue					1.60263
inflammation of epididymal fat					1.60263
delay in G1/S phase transition of pancreatic cancer cell lines					1.60263
edema of ear					1.60263
delay in expansion of melanoma cell lines					1.60263
permeability of capillary vessel					1.60263
lack of parathyroid gland					1.60263
oxidation of tramadol					1.60263
contraction of kidney cell lines					1.60263
lack of nasal capsule					1.60263
conversion of 12(S)-hydroxyeicosatetraenoic acid					1.60263
elastance of lung					1.60263
conversion of 5(S)-HETE					1.60263
polarization of stereocilia bundles					1.60263
leakage of blood-brain barrier					1.60263
hematopoiesis of yolk sac					1.60263
early onset psoriasis type 1					1.60263
abnormal quantity of bilirubin					1.60263
beta-adrenergic response of heart					1.60263
production of alveolar epithelial lamellar bodies					1.60263
inflammation of liver portal space					1.60263
migration of multiple myeloma cells					1.60263
development of ossification zone					1.60263
lipoatrophic diabetes					1.60263
conversion of 15(S)-HETE					1.60263
edema of liver					1.60263
attachment of hematopoietic cell lines					1.60263
mobilization of intracellular stores					1.60263
hyperplasia of dendritic cells					1.60263
demethylation of methamphetamine					1.60263
oxidative stress response of cardiomyocytes					1.60263
penetration of saquinavir					1.60263
cryptophthalmos syndrome					1.60263
morphology of glomeruloid body					1.60263
hydroxylation of methamphetamine					1.60263
detachment of endothelial cells					1.60263
damage of bone marrow					1.60263
concentration of etoposide					1.60263
Becker's muscular dystrophy					1.60263
abnormal morphology of pulmonary valve					1.60263
conductance of vascular tissue					1.60263
disassembly of nuclear envelope					1.60263
formation of rete ridge					1.60263
hypertrophy of endothelial cells					1.60263
oxidation of L-glutamic acid					1.60263
binding of ketoprofen					1.60263
accumulation of endothelial cells					1.60263
invasion of squamous-cell carcinoma					1.60263
dysfunction of tumor cell lines					1.60263
aggregation of lysosome					1.60263
expansion of endothelial progenitor cells					1.60263
myopia					1.60263
angiogenesis of ulcer					1.60263
localization of bacteriophage					1.60263
metabolism of hydroxyzine					1.60263
hepatic encephalopathy					1.60263
angioid streak					1.60263
hydrolysis of olmesartan medoxomil					1.60263
conduction of ventricular myocytes					1.60263
growth of arachnoidal cells					1.60263
pineal hyperplasia insulin-resistant diabetes mellitus					1.60263
cleavage of embryo					1.60263
necrotizing glomerulonephritis					1.60263
invasion of microvascular endothelial cells					1.60263
differentiation of peripheral blood lymphocytes					1.60263
insulin-resistant diabetes mellitus and acanthosis nigricans					1.60263
hyperphosphatemia					1.60263
intraparenchymal hemorrhage					1.60263
chemokinesis of breast cancer cell lines					1.60263
growth of metanephros					1.60263
development of high endothelial postcapillary venule					1.60263
phosphorylation of deoxyguanosine					1.60263
oxidation of tretinoin					1.60263
clearance of methadone					1.60263
onset of differentiation of keratinocyte cancer cell lines					1.60263
distribution of lysosome					1.60263
oxidation of propranolol					1.60263
intrahepatic cholestasis of pregnancy type 3					1.60263
primary hyperoxaluria type III					1.60263
leprechaunism					1.60263
neovascularization of wound					1.60263
cystic fibrosis-related diabetes					1.60263
formation of Z line					1.60263
contraction of fibroblast cell lines					1.60263
prerenal proteinuria					1.60263
conversion of spindle cell-type squamous cell carcinoma					1.60263
permeability of colonocytes					1.60263
induction of osteoclasts					1.60263
amnestic mild cognitive impairment					1.60263
abnormal morphology of coarse hair					1.60263
healing of ulcer					1.60263
activation of Schwann cells					1.60263
osteoma					1.60263
permeabilization of capillary vessel					1.60263
metabolism of metoclopramide					1.60263
binding of bacteriophage					1.60263
hypoxia of epiphyseal cartilage					1.60263
formation of meningioma					1.60263
accumulation of ivermectin					1.60263
cell-cell adhesion of lymphoma cell lines					1.60263
choroidal melanoma					1.60263
homeostasis of stem cells					1.60263
differentiation of cobblestone area-forming cells					1.60263
binding of Egr-1 binding site					1.60263
penetration of paclitaxel					1.60263
invasion of blood vessel					1.60263
disruption of basement membrane					1.60263
familial dysalbuminemic hyperzincemia					1.60263
delay in healing					1.60263
induction of endoderm					1.60263
acanthosis of epidermis					1.60263
angiogenesis of bone					1.60263
differentiation of mural cells					1.60263
haptotaxis of leukemia cell lines					1.60263
mitochondrial DNA depletion syndrome, hepatocerebral form					1.60263
lack of thymus gland					1.60263
cell spreading of neutrophils					1.60263
abnormal morphology of portal tract					1.60263
angiogenesis of embryonic cell lines					1.60263
activation of morphine					1.60263
differentiation of embryoid body cells					1.60263
oxidation of imipramine					1.60263
formation of glomeruloid body					1.60263
abnormal morphology of venule					1.60263
neovascular glaucoma					1.60263
acute cerebral ischemia					1.60263
formation of colony-forming granulocyte-macrophages					1.60263
dysplasia of knee					1.60263
abnormal morphology of Henle's loop					1.60263
formation of mitochondrial cristae					1.60263
hyponatremia					1.60263
formation of retroesophageal right subclavian artery					1.60263
morphogenesis of metanephros					1.60263
lymphangiogenesis of ear					1.60263
glomerular endotheliosis					1.60263
permeability of bone marrow cell lines					1.60263
migration of prostate cell lines					1.60263
mitotic catastrophe of fibroblast cell lines					1.60263
primary sex determination					1.60263
binding of phosphatidylinositol 3,4-diphosphate					1.60263
fenestration of capillary vessel					1.60263
penetration of digoxin					1.60263
morphology of microvessel					1.60263
development of ovotestis					1.60263
arrest in mitosis of carcinoma cell lines					1.60263
metabolism of fluvoxamine					1.60263
abnormal morphology of peritubular capillary					1.60263
movement of chromosomes					1.60263
delay in G1/S phase transition of cervical cancer cell lines					1.60263
angiogenesis of retina					1.60263
collapse of actin cytoskeleton					1.60263
formation of dorsal aorta					1.60263
abnormal morphology of mesangial cells					1.60263
biliary excretion of carbohydrate					1.60263
abnormal morphology of pericytes					1.60263
cholesterol gallstone disease					1.60263
edema of muscle					1.60263
circulation of embryonic tissue					1.60263
phosphorylation of cladribine					1.60263
O-demethylation of tramadol					1.60263
concentration of dTTP					1.60263
abnormal morphology of lateral plate mesoderm					1.60263
dysalbuminemic hyperthyroxinemia					1.60263
development of microvessel					1.60263
synthesis of phosphoinositide			1.6013
cell death of cerebellar cortex cells							1.59958
activation of microglia							1.59958
abnormal morphology of interventricular sulcus								1.59826
development of granulocyte-macrophage progenitor cells								1.59826
development of mammary placode 4								1.59826
development of colony forming multilineage cells								1.59826
Beare-Stevenson cutis gyrata syndrome								1.59826
exocytosis by endocrine cell lines								1.59826
formation of mammary placode 2								1.59826
abnormal pigmentation of skin								1.59826
abnormal morphology of ilium								1.59826
cell-cell adhesion of astrocytes								1.59826
activation of glutathione								1.59826
arrest in growth of stomach cancer cell lines								1.59826
contraction phase of effector T lymphocytes								1.59826
arrest in G2/M phase transition of bone marrow cell lines								1.59826
development of lacrimal bud								1.59826
abnormal morphology of small pancreas								1.59826
attachment of spermatids								1.59826
density of microvilli								1.59826
G0/G1 phase transition of erythroblasts								1.59826
abnormal morphology of parietal lobe								1.59826
PMSE syndrome								1.59826
hypermyelination								1.59826
anti-inflammatory response of cells								1.59826
familial scaphocephaly syndrome								1.59826
concentration of 18:1(n-9) fatty acids								1.59826
disruption of hemidesmosomes								1.59826
formation of mammary placode 3								1.59826
differentiation of acute myeloblastic leukemia cells								1.59826
influx of T lymphocytes								1.59826
Antley-Bixler syndrome without genital anomalies or disordered steroidogenesis								1.59826
closure of ductus arteriosus								1.59826
bent bone dysplasia syndrome								1.59826
apoptosis of erythroid cells								1.59826
Amish infantile epilepsy syndrome								1.59826
arrest in spermiogenesis								1.59826
abnormal morphology of ischium								1.59826
cancer anemia								1.59826
density of sinusoid								1.59826
attachment of brain cancer cell lines								1.59826
craniofacial-skeletal-dermatologic dysplasia								1.59826
cecal atresia								1.59826
cleavage of glutathione								1.59826
density of skeletal muscle cells								1.59826
abnormal morphology of pia mater								1.59826
initiation of cell cycle progression of B lymphocytes								1.59826
formation of mammary placode 1								1.59826
development of lacrimal gland								1.59826
attachment of spermatocytes								1.59826
abnormal morphology of palatal rugae								1.59826
X linked mental retardation syndromic 14								1.59826
abnormal morphology of submandibular duct								1.59826
activation of carcinoma cell lines								1.59826
erythropoiesis of yolk sac								1.59826
formation of embryoblast								1.59826
agammaglobulinemia type 4								1.59826
abnormal morphology of small scapula								1.59826
arrest in S phase of erythroblasts								1.59826
Levy-Hollister syndrome								1.59826
development of burst-forming erythroid cells								1.59826
electrical resistance of endothelial cell lines								1.59826
development of exocrine cells								1.59826
arrest in G0/G1 phase transition of peripheral blood lymphocytes								1.59826
homeostasis of airway epithelial cells								1.59826
dwarfism of long bones								1.59826
hypoplasia of submandibular gland								1.59826
development of sebaceous glands								1.59826
autosomal recessive acute recurrent myoglobinuria								1.59826
abnormal morphology of urethra								1.59826
fusion of embryonic cancer cell lines								1.59826
exit from cell cycle progression of oocytes								1.59826
activation of kinetochores								1.59826
Pfeiffer syndrome type III								1.59826
Bardet-Biedl syndrome type 8								1.59826
branching morphogenesis of nerves								1.59826
development of colony-forming erythroid cells								1.59826
abnormal morphology of vestibulocochlear cranial nerve ganglion								1.59826
abnormal morphology of soleus muscle								1.59826
bone mineral density of lumbar vertebra								1.59826
[truncated: 553 more rows]
